# Supplementary material for: Diacridinium trans-diaqua­bis(pyrazine-2,3-dicarboxyl­ato)cobaltate(II) hexa­hydrate
Source: Acta Crystallogr Sect E Struct Rep Online. 2009 Dec 19;66(Pt 1):m83–4. doi: 10.1107/S1600536809053628 (PMC2980003; doi:10.1107/S1600536809053628)
Supplement: Supplementary file 1 [file e-66-00m83-sup1.cif]

##############################################################################
###                                                                        ###
###        Electronic paper (Acta Crystallographica Section E)             ###
###                                                                        ###
##############################################################################
#                                                                            #
# This CIF contains the data in a paper accepted for publication in Acta     #
# Crystallographica Section E. It conforms to the requirements of Notes      #
# for Authors for Section E, and has been peer reviewed under the auspices   #
# of the IUCr Commission on Journals.                                        #
#                                                                            #
# Full details of the Crystallographic Information File format               #
# are given in the paper "The Crystallographic Information File (CIF):       #
# a New Standard Archive File for Crystallography" by S. R. Hall, F. H.      #
# Allen and I. D. Brown [Acta Cryst. (1991), A47, 655-685].                  #
#                                                                            #
# The current version of the core CIF dictionary is obtainable from          #
# ftp://ftp.iucr.org/pub/cif_core.dic. The current version number is 2.4.    #
#                                                                            #
# Software is freely available for graphical display of the structure(s) in  #
# this CIF.  For information consult the CIF home page http://www.iucr.org/  #
# cif/home.html                                                              #
#                                                                            #
# This file may be used for bona fide research purposes within the           #
# scientific community so long as proper attribution is given to the journal # 
# article from which it was obtained.                                        #
#                                                                            #
##############################################################################
                                             
data_I
_audit_creation_method     SHELXL-97
_chemical_name_systematic
;
Diacridinium <i>trans</i>-diaquabis(pyrazine-2,3-dicarboxylato)cobaltate(II)
hexahydrate
;
_chemical_name_common     ?
_chemical_formula_moiety     '2(C13 H10 N +), C12 H8 Co N4 O10 2-, 6(H2 O)'
_chemical_formula_sum     'C38 H40 Co N6 O16'
_chemical_formula_iupac     '(C13 H10 N)2 [Co (C6 H2 N2 O4)2(H2 O)2], 6H2 O'
_chemical_formula_weight     895.69
_chemical_melting_point     ?
_symmetry_cell_setting     triclinic
_symmetry_space_group_name_H-M     'P -1'
_symmetry_space_group_name_Hall     '-P 1'
loop_
    _symmetry_equiv_pos_as_xyz
    'x, y, z'
    '-x, -y, -z'
_cell_length_a     6.9434(15)
_cell_length_b     9.682(2)
_cell_length_c     15.660(5)
_cell_angle_alpha     94.60(2)
_cell_angle_beta     98.59(2)
_cell_angle_gamma     110.656(16)
_cell_volume     963.9(4)
_cell_formula_units_Z     1
_cell_measurement_reflns_used     548
_cell_measurement_theta_min     3
_cell_measurement_theta_max     30
_cell_measurement_temperature     120(2)
_exptl_crystal_description     needles
_exptl_crystal_colour     yellow
_exptl_crystal_size_max     0.35
_exptl_crystal_size_mid     0.10
_exptl_crystal_size_min     0.10
_exptl_crystal_density_diffrn     1.543
_exptl_crystal_density_meas     ?
_exptl_crystal_density_method     'not measured'
_exptl_crystal_F_000     465
_exptl_absorpt_coefficient_mu     0.530
_exptl_absorpt_correction_type     multi-scan
_exptl_absorpt_process_details     '(SADABS; Sheldrick, 1996)'
_exptl_absorpt_correction_T_min     0.828
_exptl_absorpt_correction_T_max     0.949
_exptl_special_details
;
;
_diffrn_ambient_temperature     120(2)
_diffrn_radiation_type     MoK\a
_diffrn_radiation_wavelength     0.71073
_diffrn_radiation_source     'fine-focus sealed tube'
_diffrn_radiation_monochromator     graphite
_diffrn_measurement_device_type     'Bruker SMART 1000'
_diffrn_measurement_method     '\f and \w scans'
_diffrn_detector_area_resol_mean     ?
_diffrn_reflns_number     10681
_diffrn_reflns_av_R_equivalents     0.0277
_diffrn_reflns_av_sigmaI/netI     0.0469
_diffrn_reflns_theta_min     2.27
_diffrn_reflns_theta_max     29.00
_diffrn_reflns_theta_full     29.00
_diffrn_measured_fraction_theta_max     0.994
_diffrn_measured_fraction_theta_full     0.994
_diffrn_reflns_limit_h_min     -9
_diffrn_reflns_limit_h_max     9
_diffrn_reflns_limit_k_min     -13
_diffrn_reflns_limit_k_max     13
_diffrn_reflns_limit_l_min     -21
_diffrn_reflns_limit_l_max     21
_diffrn_standards_number     ?
_diffrn_standards_interval_count     ?
_diffrn_standards_interval_time     ?
_diffrn_standards_decay_%     ?
_refine_special_details
;
Refinement of <i>F</i>^2^ against ALL reflections. The weighted <i>R</i>-factor
<i>wR</i> and goodness of fit <i>S</i> are based on <i>F</i>^2^, conventional
<i>R</i>-factors <i>R</i> are based on <i>F</i>, with <i>F</i> set to zero for
negative <i>F</i>^2^. The threshold expression of <i>F</i>^2^ >
\s(<i>F</i>^2^) is used only for calculating <i>R</i>-factors(gt) <i>etc</i>.
and is not relevant to the choice of reflections for refinement.
<i>R</i>-factors based on <i>F</i>^2^ are statistically about twice as large
as those based on <i>F</i>, and <i>R</i>- factors based on ALL data will be
even larger.
;
_reflns_number_total     5096
_reflns_number_gt     3880
_reflns_threshold_expression     'I>2\s(I)'
_refine_ls_structure_factor_coef     Fsqd
_refine_ls_matrix_type     full
_refine_ls_R_factor_all     0.0572
_refine_ls_R_factor_gt     0.0421
_refine_ls_wR_factor_gt     0.0944
_refine_ls_wR_factor_ref     0.1007
_refine_ls_goodness_of_fit_ref     1.001
_refine_ls_restrained_S_all     1.001
_refine_ls_number_reflns     5096
_refine_ls_number_parameters     277
_refine_ls_number_restraints     0
_refine_ls_hydrogen_treatment     constr
_refine_ls_weighting_scheme     calc
_refine_ls_weighting_details
         'calc w=1/[\s^2^(Fo^2^)+(0.0367P)^2^+0.6990P] where P=(Fo^2^+2Fc^2^)/3'
_atom_sites_solution_hydrogens     difmap
_atom_sites_solution_primary     direct
_atom_sites_solution_secondary     difmap
_refine_ls_shift/su_max     0.000
_refine_ls_shift/su_mean     0.000
_refine_diff_density_max     0.530
_refine_diff_density_min     -0.511
_refine_ls_extinction_method     none
_refine_ls_extinction_coef     ?
loop_
    _atom_type_symbol
    _atom_type_description
    _atom_type_scat_dispersion_real
    _atom_type_scat_dispersion_imag
    _atom_type_scat_source
    'C' 'C' 0.0033 0.0016
                         'International Tables Vol C Tables 4.2.6.8 and 6.1.1.4'
    'H' 'H' 0.0000 0.0000
                         'International Tables Vol C Tables 4.2.6.8 and 6.1.1.4'
    'N' 'N' 0.0061 0.0033
                         'International Tables Vol C Tables 4.2.6.8 and 6.1.1.4'
    'O' 'O' 0.0106 0.0060
                         'International Tables Vol C Tables 4.2.6.8 and 6.1.1.4'
    'Co' 'Co' 0.3494 0.9721
                         'International Tables Vol C Tables 4.2.6.8 and 6.1.1.4'
_computing_data_collection     'SMART (Bruker, 1998)'
_computing_cell_refinement     'SAINT (Bruker, 1998)'
_computing_data_reduction     'SAINT (Bruker, 1998)'
_computing_structure_solution     'SHELXTL (Sheldrick, 2008)'
_computing_structure_refinement     'SHELXTL (Sheldrick, 2008)'
_computing_molecular_graphics     'SHELXTL (Sheldrick, 2008)'
_computing_publication_material     'SHELXTL (Sheldrick, 2008)'
loop_
    _atom_site_type_symbol
    _atom_site_label
    _atom_site_fract_x
    _atom_site_fract_y
    _atom_site_fract_z
    _atom_site_U_iso_or_equiv
    _atom_site_adp_type
    _atom_site_calc_flag
    _atom_site_refinement_flags
    _atom_site_occupancy
    _atom_site_disorder_assembly
    _atom_site_disorder_group
    Co Co1 0.5000 1.0000 0.0000 0.01687(10) Uani d S 1 . .
    O O1W 0.7405(2) 1.11233(14) 0.10425(8) 0.0206(3) Uani d . 1 . .
    H H1WA 0.8327 1.0726 0.1206 0.025 Uiso d R 1 . .
    H H1WB 0.7989 1.2121 0.1140 0.025 Uiso d R 1 . .
    O O1 0.3091(2) 0.90307(14) 0.08669(8) 0.0183(3) Uani d . 1 . .
    O O2 0.2750(2) 0.74313(15) 0.18449(9) 0.0234(3) Uani d . 1 . .
    O O3 0.3583(2) 0.45588(14) 0.18785(9) 0.0209(3) Uani d . 1 . .
    O O4 0.6398(2) 0.63005(15) 0.27515(8) 0.0228(3) Uani d . 1 . .
    N N1 0.5784(2) 0.81013(16) 0.01910(10) 0.0164(3) Uani d . 1 . .
    C C2 0.5084(3) 0.74911(19) 0.08802(11) 0.0153(3) Uani d . 1 . .
    C C3 0.5842(3) 0.64696(19) 0.12446(11) 0.0155(3) Uani d . 1 . .
    N N4 0.7276(2) 0.60676(17) 0.09142(10) 0.0184(3) Uani d . 1 . .
    C C5 0.7905(3) 0.6652(2) 0.02152(12) 0.0190(4) Uani d . 1 . .
    H H5 0.8889 0.6364 -0.0040 0.023 Uiso calc R 1 . .
    C C6 0.7162(3) 0.7669(2) -0.01489(12) 0.0184(4) Uani d . 1 . .
    H H6 0.7641 0.8063 -0.0648 0.022 Uiso calc R 1 . .
    C C7 0.3499(3) 0.8006(2) 0.12333(11) 0.0164(4) Uani d . 1 . .
    C C8 0.5162(3) 0.5715(2) 0.20244(12) 0.0176(4) Uani d . 1 . .
    N N9 0.6756(2) 0.47469(17) 0.40425(10) 0.0178(3) Uani d . 1 . .
    H H9 0.6439 0.5260 0.3606 0.021 Uiso d R 1 . .
    C C10 0.6512(3) 0.3295(2) 0.38850(12) 0.0180(4) Uani d . 1 . .
    C C11 0.5757(3) 0.2510(2) 0.30266(12) 0.0219(4) Uani d . 1 . .
    H H11 0.5427 0.2997 0.2555 0.026 Uiso calc R 1 . .
    C C12 0.5512(3) 0.1052(2) 0.28880(13) 0.0254(4) Uani d . 1 . .
    H H12 0.4993 0.0523 0.2313 0.031 Uiso calc R 1 . .
    C C13 0.6007(3) 0.0294(2) 0.35744(14) 0.0270(4) Uani d . 1 . .
    H H13 0.5827 -0.0726 0.3456 0.032 Uiso calc R 1 . .
    C C14 0.6742(3) 0.1031(2) 0.44064(14) 0.0244(4) Uani d . 1 . .
    H H14 0.7078 0.0521 0.4865 0.029 Uiso calc R 1 . .
    C C15 0.7007(3) 0.2556(2) 0.45909(12) 0.0196(4) Uani d . 1 . .
    C C16 0.7708(3) 0.3361(2) 0.54300(12) 0.0216(4) Uani d . 1 . .
    H H16 0.8046 0.2886 0.5907 0.026 Uiso calc R 1 . .
    C C17 0.7918(3) 0.4849(2) 0.55801(12) 0.0209(4) Uani d . 1 . .
    C C18 0.8584(3) 0.5710(3) 0.64269(13) 0.0262(4) Uani d . 1 . .
    H H18 0.8900 0.5263 0.6921 0.031 Uiso calc R 1 . .
    C C19 0.8771(3) 0.7159(3) 0.65353(13) 0.0289(5) Uani d . 1 . .
    H H19 0.9211 0.7717 0.7103 0.035 Uiso calc R 1 . .
    C C20 0.8314(3) 0.7843(2) 0.58062(14) 0.0265(4) Uani d . 1 . .
    H H20 0.8468 0.8862 0.5893 0.032 Uiso calc R 1 . .
    C C21 0.7655(3) 0.7068(2) 0.49774(13) 0.0222(4) Uani d . 1 . .
    H H21 0.7351 0.7541 0.4494 0.027 Uiso calc R 1 . .
    C C22 0.7435(3) 0.5551(2) 0.48544(12) 0.0182(4) Uani d . 1 . .
    O O2W 0.0497(2) 0.83209(16) 0.29844(9) 0.0253(3) Uani d . 1 . .
    H H2WA 0.1136 0.7940 0.2619 0.030 Uiso d R 1 . .
    H H2WB -0.0814 0.7706 0.2906 0.030 Uiso d R 1 . .
    O O3W 0.9656(2) 0.99532(15) 0.83648(9) 0.0249(3) Uani d . 1 . .
    H H3WA 0.8947 1.0289 0.8693 0.030 Uiso d R 1 . .
    H H3WB 0.9717 1.0336 0.7911 0.030 Uiso d R 1 . .
    O O4W -0.0631(2) 0.40692(16) 0.12903(11) 0.0354(4) Uani d . 1 . .
    H H4WA 0.0802 0.4505 0.1498 0.042 Uiso d R 1 . .
    H H4WB -0.1329 0.4762 0.1288 0.042 Uiso d R 1 . .
loop_
    _atom_site_aniso_label
    _atom_site_aniso_U_11
    _atom_site_aniso_U_22
    _atom_site_aniso_U_33
    _atom_site_aniso_U_12
    _atom_site_aniso_U_13
    _atom_site_aniso_U_23
    Co1 0.01858(19) 0.01624(18) 0.01689(18) 0.00754(14) 0.00289(14) 0.00433(13)
    O1W 0.0203(7) 0.0165(6) 0.0235(7) 0.0078(5) -0.0020(5) 0.0013(5)
    O1 0.0197(7) 0.0186(6) 0.0206(7) 0.0107(5) 0.0053(5) 0.0055(5)
    O2 0.0269(7) 0.0250(7) 0.0257(7) 0.0136(6) 0.0131(6) 0.0110(6)
    O3 0.0201(7) 0.0187(7) 0.0229(7) 0.0056(5) 0.0034(5) 0.0059(5)
    O4 0.0231(7) 0.0261(7) 0.0162(6) 0.0059(6) 0.0014(5) 0.0056(5)
    N1 0.0192(8) 0.0143(7) 0.0147(7) 0.0058(6) 0.0022(6) 0.0014(6)
    C2 0.0153(8) 0.0130(8) 0.0158(8) 0.0048(7) 0.0003(7) -0.0004(6)
    C3 0.0170(8) 0.0138(8) 0.0145(8) 0.0051(7) 0.0009(7) 0.0010(6)
    N4 0.0200(8) 0.0174(8) 0.0190(8) 0.0083(6) 0.0035(6) 0.0034(6)
    C5 0.0209(9) 0.0189(9) 0.0187(9) 0.0088(8) 0.0051(7) 0.0008(7)
    C6 0.0210(9) 0.0187(9) 0.0170(9) 0.0083(7) 0.0051(7) 0.0040(7)
    C7 0.0161(9) 0.0155(8) 0.0167(8) 0.0053(7) 0.0018(7) 0.0019(7)
    C8 0.0196(9) 0.0191(9) 0.0184(9) 0.0112(7) 0.0048(7) 0.0059(7)
    N9 0.0164(7) 0.0229(8) 0.0145(7) 0.0076(6) 0.0024(6) 0.0049(6)
    C10 0.0140(8) 0.0232(9) 0.0172(9) 0.0066(7) 0.0035(7) 0.0055(7)
    C11 0.0197(9) 0.0261(10) 0.0186(9) 0.0075(8) 0.0021(7) 0.0038(8)
    C12 0.0225(10) 0.0259(10) 0.0235(10) 0.0049(8) 0.0031(8) 0.0005(8)
    C13 0.0239(10) 0.0197(10) 0.0358(12) 0.0060(8) 0.0055(9) 0.0045(8)
    C14 0.0207(10) 0.0260(10) 0.0292(10) 0.0095(8) 0.0057(8) 0.0125(8)
    C15 0.0140(8) 0.0267(10) 0.0198(9) 0.0083(8) 0.0045(7) 0.0076(8)
    C16 0.0160(9) 0.0334(11) 0.0187(9) 0.0107(8) 0.0054(7) 0.0113(8)
    C17 0.0152(9) 0.0336(11) 0.0155(9) 0.0103(8) 0.0036(7) 0.0052(8)
    C18 0.0193(10) 0.0457(13) 0.0158(9) 0.0152(9) 0.0028(7) 0.0025(9)
    C19 0.0205(10) 0.0442(13) 0.0200(10) 0.0124(9) 0.0025(8) -0.0059(9)
    C20 0.0189(10) 0.0321(11) 0.0286(11) 0.0111(9) 0.0052(8) -0.0031(9)
    C21 0.0187(9) 0.0275(10) 0.0222(9) 0.0108(8) 0.0044(7) 0.0032(8)
    C22 0.0125(8) 0.0265(10) 0.0157(8) 0.0072(7) 0.0039(7) 0.0025(7)
    O2W 0.0227(7) 0.0293(8) 0.0244(7) 0.0093(6) 0.0071(6) 0.0042(6)
    O3W 0.0291(8) 0.0299(8) 0.0247(7) 0.0196(6) 0.0079(6) 0.0088(6)
    O4W 0.0200(7) 0.0181(7) 0.0642(11) 0.0077(6) -0.0030(7) 0.0021(7)
_geom_special_details
;
All e.s.d.'s (except the e.s.d. in the dihedral angle between two l.s. planes)
are estimated using the full covariance matrix. The cell e.s.d.'s are taken
into account individually in the estimation of e.s.d.'s in distances, angles
and torsion angles; correlations between e.s.d.'s in cell parameters are only
used when they are defined by crystal symmetry. An approximate (isotropic)
treatment of cell e.s.d.'s is used for estimating e.s.d.'s involving l.s.
planes.
;
loop_
    _geom_bond_atom_site_label_1
    _geom_bond_atom_site_label_2
    _geom_bond_site_symmetry_2
    _geom_bond_distance
    _geom_bond_publ_flag
    Co1 O1W . 2.0631(14) ?
    Co1 O1W 2_675 2.0631(14) ?
    Co1 O1 2_675 2.0846(14) ?
    Co1 O1 . 2.0846(14) ?
    Co1 N1 . 2.1237(15) ?
    Co1 N1 2_675 2.1237(15) ?
    O1W H1WA . 0.8741 ?
    O1W H1WB . 0.8956 ?
    O1 C7 . 1.279(2) ?
    O2 C7 . 1.236(2) ?
    O3 C8 . 1.235(2) ?
    O4 C8 . 1.271(2) ?
    N1 C6 . 1.332(2) ?
    N1 C2 . 1.344(2) ?
    C2 C3 . 1.396(2) ?
    C2 C7 . 1.513(2) ?
    C3 N4 . 1.344(2) ?
    C3 C8 . 1.523(2) ?
    N4 C5 . 1.333(2) ?
    C5 C6 . 1.386(3) ?
    C5 H5 . 0.9500 ?
    C6 H6 . 0.9500 ?
    N9 C10 . 1.352(2) ?
    N9 C22 . 1.359(2) ?
    N9 H9 . 0.9214 ?
    C10 C11 . 1.416(3) ?
    C10 C15 . 1.428(3) ?
    C11 C12 . 1.356(3) ?
    C11 H11 . 0.9500 ?
    C12 C13 . 1.416(3) ?
    C12 H12 . 0.9500 ?
    C13 C14 . 1.365(3) ?
    C13 H13 . 0.9500 ?
    C14 C15 . 1.422(3) ?
    C14 H14 . 0.9500 ?
    C15 C16 . 1.396(3) ?
    C16 C17 . 1.393(3) ?
    C16 H16 . 0.9500 ?
    C17 C18 . 1.426(3) ?
    C17 C22 . 1.427(3) ?
    C18 C19 . 1.357(3) ?
    C18 H18 . 0.9500 ?
    C19 C20 . 1.416(3) ?
    C19 H19 . 0.9500 ?
    C20 C21 . 1.372(3) ?
    C20 H20 . 0.9500 ?
    C21 C22 . 1.416(3) ?
    C21 H21 . 0.9500 ?
    O2W H2WA . 0.9045 ?
    O2W H2WB . 0.8778 ?
    O3W H3WA . 0.8802 ?
    O3W H3WB . 0.8268 ?
    O4W H4WA . 0.9266 ?
    O4W H4WB . 0.9560 ?
loop_
    _geom_angle_atom_site_label_1
    _geom_angle_atom_site_label_2
    _geom_angle_atom_site_label_3
    _geom_angle_site_symmetry_1
    _geom_angle_site_symmetry_3
    _geom_angle
    _geom_angle_publ_flag
    O1W Co1 O1W . 2_675 180.00(8) ?
    O1W Co1 O1 . 2_675 90.43(6) ?
    O1W Co1 O1 2_675 2_675 89.57(6) ?
    O1W Co1 O1 . . 89.57(6) ?
    O1W Co1 O1 2_675 . 90.43(6) ?
    O1 Co1 O1 2_675 . 180.0 ?
    O1W Co1 N1 . . 86.35(6) ?
    O1W Co1 N1 2_675 . 93.65(6) ?
    O1 Co1 N1 2_675 . 101.76(6) ?
    O1 Co1 N1 . . 78.24(6) ?
    O1W Co1 N1 . 2_675 93.65(6) ?
    O1W Co1 N1 2_675 2_675 86.35(6) ?
    O1 Co1 N1 2_675 2_675 78.24(6) ?
    O1 Co1 N1 . 2_675 101.76(6) ?
    N1 Co1 N1 . 2_675 180.0000(10)
                                 ?
    Co1 O1W H1WA . . 118.4 ?
    Co1 O1W H1WB . . 121.9 ?
    H1WA O1W H1WB . . 111.1 ?
    C7 O1 Co1 . . 116.07(11) ?
    C6 N1 C2 . . 118.22(15) ?
    C6 N1 Co1 . . 128.58(12) ?
    C2 N1 Co1 . . 111.60(12) ?
    N1 C2 C3 . . 120.57(16) ?
    N1 C2 C7 . . 116.06(15) ?
    C3 C2 C7 . . 123.36(16) ?
    N4 C3 C2 . . 120.99(16) ?
    N4 C3 C8 . . 114.13(15) ?
    C2 C3 C8 . . 124.87(16) ?
    C5 N4 C3 . . 117.53(15) ?
    N4 C5 C6 . . 121.74(17) ?
    N4 C5 H5 . . 119.1 ?
    C6 C5 H5 . . 119.1 ?
    N1 C6 C5 . . 120.89(17) ?
    N1 C6 H6 . . 119.6 ?
    C5 C6 H6 . . 119.6 ?
    O2 C7 O1 . . 126.20(17) ?
    O2 C7 C2 . . 118.32(16) ?
    O1 C7 C2 . . 115.47(15) ?
    O3 C8 O4 . . 127.19(17) ?
    O3 C8 C3 . . 117.46(16) ?
    O4 C8 C3 . . 115.12(16) ?
    C10 N9 C22 . . 122.92(16) ?
    C10 N9 H9 . . 122.3 ?
    C22 N9 H9 . . 114.8 ?
    N9 C10 C11 . . 120.24(16) ?
    N9 C10 C15 . . 119.61(17) ?
    C11 C10 C15 . . 120.15(18) ?
    C12 C11 C10 . . 119.03(18) ?
    C12 C11 H11 . . 120.5 ?
    C10 C11 H11 . . 120.5 ?
    C11 C12 C13 . . 122.01(19) ?
    C11 C12 H12 . . 119.0 ?
    C13 C12 H12 . . 119.0 ?
    C14 C13 C12 . . 119.96(19) ?
    C14 C13 H13 . . 120.0 ?
    C12 C13 H13 . . 120.0 ?
    C13 C14 C15 . . 120.42(18) ?
    C13 C14 H14 . . 119.8 ?
    C15 C14 H14 . . 119.8 ?
    C16 C15 C14 . . 123.17(18) ?
    C16 C15 C10 . . 118.39(18) ?
    C14 C15 C10 . . 118.43(18) ?
    C17 C16 C15 . . 121.10(17) ?
    C17 C16 H16 . . 119.5 ?
    C15 C16 H16 . . 119.5 ?
    C16 C17 C18 . . 123.23(18) ?
    C16 C17 C22 . . 118.67(17) ?
    C18 C17 C22 . . 118.11(19) ?
    C19 C18 C17 . . 120.76(19) ?
    C19 C18 H18 . . 119.6 ?
    C17 C18 H18 . . 119.6 ?
    C18 C19 C20 . . 120.36(19) ?
    C18 C19 H19 . . 119.8 ?
    C20 C19 H19 . . 119.8 ?
    C21 C20 C19 . . 121.5(2) ?
    C21 C20 H20 . . 119.3 ?
    C19 C20 H20 . . 119.3 ?
    C20 C21 C22 . . 118.87(19) ?
    C20 C21 H21 . . 120.6 ?
    C22 C21 H21 . . 120.6 ?
    N9 C22 C21 . . 120.25(17) ?
    N9 C22 C17 . . 119.30(18) ?
    C21 C22 C17 . . 120.45(17) ?
    H2WA O2W H2WB . . 107.6 ?
    H3WA O3W H3WB . . 110.8 ?
    H4WA O4W H4WB . . 113.8 ?
loop_
    _geom_torsion_atom_site_label_1
    _geom_torsion_atom_site_label_2
    _geom_torsion_atom_site_label_3
    _geom_torsion_atom_site_label_4
    _geom_torsion_site_symmetry_1
    _geom_torsion_site_symmetry_2
    _geom_torsion_site_symmetry_3
    _geom_torsion_site_symmetry_4
    _geom_torsion
    _geom_torsion_publ_flag
    O1W Co1 O1 C7 . . . . -73.69(13) ?
    O1W Co1 O1 C7 2_675 . . . 106.31(13) ?
    N1 Co1 O1 C7 . . . . 12.67(12) ?
    N1 Co1 O1 C7 2_675 . . . -167.33(12) ?
    O1W Co1 N1 C6 . . . . -88.80(16) ?
    O1W Co1 N1 C6 2_675 . . . 91.19(16) ?
    O1 Co1 N1 C6 2_675 . . . 0.87(16) ?
    O1 Co1 N1 C6 . . . . -179.13(16) ?
    O1W Co1 N1 C2 . . . . 76.28(12) ?
    O1W Co1 N1 C2 2_675 . . . -103.72(12) ?
    O1 Co1 N1 C2 2_675 . . . 165.96(12) ?
    O1 Co1 N1 C2 . . . . -14.04(12) ?
    C6 N1 C2 C3 . . . . 2.1(3) ?
    Co1 N1 C2 C3 . . . . -164.70(13) ?
    C6 N1 C2 C7 . . . . -179.20(15) ?
    Co1 N1 C2 C7 . . . . 14.00(19) ?
    N1 C2 C3 N4 . . . . -0.3(3) ?
    C7 C2 C3 N4 . . . . -178.91(16) ?
    N1 C2 C3 C8 . . . . 179.89(16) ?
    C7 C2 C3 C8 . . . . 1.3(3) ?
    C2 C3 N4 C5 . . . . -1.6(3) ?
    C8 C3 N4 C5 . . . . 178.23(16) ?
    C3 N4 C5 C6 . . . . 1.7(3) ?
    C2 N1 C6 C5 . . . . -2.0(3) ?
    Co1 N1 C6 C5 . . . . 162.24(14) ?
    N4 C5 C6 N1 . . . . 0.1(3) ?
    Co1 O1 C7 O2 . . . . 169.89(15) ?
    Co1 O1 C7 C2 . . . . -8.93(19) ?
    N1 C2 C7 O2 . . . . 177.20(16) ?
    C3 C2 C7 O2 . . . . -4.1(3) ?
    N1 C2 C7 O1 . . . . -3.9(2) ?
    C3 C2 C7 O1 . . . . 174.79(16) ?
    N4 C3 C8 O3 . . . . -93.7(2) ?
    C2 C3 C8 O3 . . . . 86.2(2) ?
    N4 C3 C8 O4 . . . . 81.2(2) ?
    C2 C3 C8 O4 . . . . -99.0(2) ?
    C22 N9 C10 C11 . . . . 178.69(17) ?
    C22 N9 C10 C15 . . . . -0.9(3) ?
    N9 C10 C11 C12 . . . . -179.51(18) ?
    C15 C10 C11 C12 . . . . 0.1(3) ?
    C10 C11 C12 C13 . . . . -0.6(3) ?
    C11 C12 C13 C14 . . . . 0.4(3) ?
    C12 C13 C14 C15 . . . . 0.3(3) ?
    C13 C14 C15 C16 . . . . 178.53(19) ?
    C13 C14 C15 C10 . . . . -0.7(3) ?
    N9 C10 C15 C16 . . . . 0.9(3) ?
    C11 C10 C15 C16 . . . . -178.74(17) ?
    N9 C10 C15 C14 . . . . -179.83(17) ?
    C11 C10 C15 C14 . . . . 0.6(3) ?
    C14 C15 C16 C17 . . . . -179.19(18) ?
    C10 C15 C16 C17 . . . . 0.1(3) ?
    C15 C16 C17 C18 . . . . 178.62(18) ?
    C15 C16 C17 C22 . . . . -1.0(3) ?
    C16 C17 C18 C19 . . . . 179.72(19) ?
    C22 C17 C18 C19 . . . . -0.7(3) ?
    C17 C18 C19 C20 . . . . -0.3(3) ?
    C18 C19 C20 C21 . . . . 0.7(3) ?
    C19 C20 C21 C22 . . . . -0.1(3) ?
    C10 N9 C22 C21 . . . . -179.90(17) ?
    C10 N9 C22 C17 . . . . 0.0(3) ?
    C20 C21 C22 N9 . . . . 179.06(17) ?
    C20 C21 C22 C17 . . . . -0.8(3) ?
    C16 C17 C22 N9 . . . . 1.0(3) ?
    C18 C17 C22 N9 . . . . -178.67(16) ?
    C16 C17 C22 C21 . . . . -179.16(17) ?
    C18 C17 C22 C21 . . . . 1.2(3) ?
loop_
    _geom_hbond_atom_site_label_D
    _geom_hbond_atom_site_label_H
    _geom_hbond_atom_site_label_A
    _geom_hbond_site_symmetry_A
    _geom_hbond_distance_DH
    _geom_hbond_distance_HA
    _geom_hbond_distance_DA
    _geom_hbond_angle_DHA
    _geom_hbond_publ_flag
    O1W H1WA O3W 2_776 0.87 1.81 2.684(2) 174 yes
    O1W H1WB O4W 1_665 0.90 1.77 2.658(2) 174 yes
    O2W H2WA O2 1_555 0.90 1.92 2.813(2) 172 yes
    O2W H2WB O4 1_455 0.88 1.90 2.776(2) 177 yes
    O3W H3WA O1 2_676 0.88 1.95 2.806(2) 165 yes
    O3W H3WB O2W 2_676 0.83 2.01 2.809(2) 162 yes
    O4W H4WA O3 1_555 0.93 1.91 2.789(2) 156 yes
    O4W H4WB N4 1_455 0.96 1.92 2.848(2) 163 yes
    N9 H9 O4 1_555 0.92 1.74 2.648(2) 167 yes
    C11 H11 O3 1_555 0.95 2.50 3.365(3) 151 yes
    C12 H12 O1 1_545 0.95 2.49 3.431(3) 171 yes
    C16 H16 O2W 2_666 0.95 2.46 3.395(3) 169 yes
data_global
_journal_date_recd_electronic     2009-11-21
_journal_date_accepted     2009-12-12
_journal_name_full     'Acta Crystallographica, Section E'
_journal_year     2010
_journal_volume     66
_journal_issue      1
_journal_page_first     m83
_journal_page_last     m84
_journal_paper_category     QM
_journal_coeditor_code     OM2301
_publ_contact_author_name     'Hossein Aghabozorg'
_publ_contact_author_address
;
Faculty of Chemistry, Islamic Azad University, North Tehran Branch, Tehran, Iran
;
_publ_contact_author_email     'haghabozorg@yahoo.com'
_publ_contact_author_fax     ?
_publ_contact_author_phone     ?
_publ_section_title
;
Diacridinium <i>trans</i>-diaquabis(pyrazine-2,3-dicarboxylato)cobaltate(II)
hexahydrate
;
loop_
    _publ_author_name
    _publ_author_address
    'Aghabozorg, Hossein'
;
Faculty of Chemistry, Islamic Azad University, North Tehran Branch, Tehran, Iran
;
    'Attar Gharamaleki, Jafar'
;
Young Researchers Club, Islamic Azad University, North Tehran Branch, Tehran,
Iran
;
    'Parvizi, Mahdieh'
;
Faculty of Chemistry, Islamic Azad University, North Tehran Branch, Tehran, Iran
;
    'Derikvand, Zohreh'
;
Department of Chemistry, Islamic Azad University, Khorramabad Branch,
Khorramabad, Iran
;
