# Supplementary material for: Diacridinium trans-diaqua­bis(pyrazine-2,3-dicarboxyl­ato)cobaltate(II) hexa­hydrate
Source: Acta Crystallogr Sect E Struct Rep Online. 2009 Dec 19;66(Pt 1):m83–4. doi: 10.1107/S1600536809053628 (PMC2980003; doi:10.1107/S1600536809053628)
Supplement: Supplementary file 2 [file e-66-00m83-Isup2.hkl]

# 
# h,k,l, Fc-squared, Fo-squared, sigma(Fo-squared) and status flag 
# 
data_I
_shelx_title ' a in P-1' 
_shelx_refln_list_code          4 
_shelx_F_calc_maximum      154.51 
_exptl_crystal_F_000       465.00 
_reflns_d_resolution_high  0.7330 
 
loop_ 
 _symmetry_equiv_pos_as_xyz 
 'x, y, z' 
 '-x, -y, -z' 
 
_cell_length_a     6.9434 
_cell_length_b     9.6821 
_cell_length_c    15.6600 
_cell_angle_alpha  94.596 
_cell_angle_beta   98.595 
_cell_angle_gamma 110.656 
 
_shelx_F_squared_multiplier     1.000 
 
loop_ 
 _refln_index_h 
 _refln_index_k 
 _refln_index_l 
 _refln_F_squared_calc 
 _refln_F_squared_meas 
 _refln_F_squared_sigma 
 _refln_observed_status 
   1   0   0     5625.66     5841.91     58.87 o 
   2   0   0      914.19     1056.92     16.83 o 
   3   0   0      340.30      381.77      7.64 o 
   4   0   0      626.57      649.27     11.55 o 
   5   0   0      425.21      396.44     15.22 o 
   6   0   0       38.75       26.35      6.34 o 
   7   0   0       88.38       92.96     11.01 o 
   8   0   0       25.63       21.67      8.42 o 
  -8   1   0        3.68        2.72      6.50 o 
  -7   1   0       18.78       17.17      6.40 o 
  -6   1   0       50.07       51.33      7.59 o 
  -5   1   0      380.30      358.21     10.10 o 
  -4   1   0       31.47       45.73      4.42 o 
  -3   1   0        5.66        2.20      1.51 o 
  -2   1   0     6388.88     6932.38     78.74 o 
  -1   1   0      630.39      651.16      6.25 o 
   0   1   0      227.54      232.07      3.22 o 
   1   1   0      132.75      120.83      3.02 o 
   2   1   0      842.47      851.84     16.57 o 
   3   1   0      205.49      182.18      5.33 o 
   4   1   0     2268.44     2499.87     67.38 o 
   5   1   0       17.45       14.71      5.01 o 
   6   1   0       75.64       73.55     10.00 o 
   7   1   0      114.65       97.25     11.66 o 
   8   1   0        7.77       -3.30      7.24 o 
  -9   2   0       94.04       93.98     13.33 o 
  -8   2   0       32.62       26.23      8.21 o 
  -7   2   0      177.67      189.81     12.97 o 
  -6   2   0      597.92      623.01     14.78 o 
  -5   2   0      117.05      114.24      6.11 o 
  -4   2   0        0.95       -0.18      1.73 o 
  -3   2   0       26.30       33.85      2.98 o 
  -2   2   0     5545.72     6106.65    199.47 o 
  -1   2   0     6666.57     6652.11     48.38 o 
   0   2   0        3.63        2.80      1.25 o 
   1   2   0     2943.70     3156.34     40.96 o 
   2   2   0       56.19       31.11      2.63 o 
   3   2   0       53.80       44.08      2.98 o 
   4   2   0      199.83      186.84     14.40 o 
   5   2   0       40.50       26.81      6.31 o 
   6   2   0       59.46       55.01      9.14 o 
   7   2   0      156.15      154.65     18.22 o 
   8   2   0       37.83       36.84     10.69 o 
  -9   3   0        7.84        2.41     11.83 o 
  -8   3   0      288.76      309.72     17.26 o 
  -7   3   0      314.88      317.35     16.07 o 
  -6   3   0       17.70       13.68      3.66 o 
  -5   3   0       85.01       67.02      5.07 o 
  -4   3   0      200.35      182.19      7.18 o 
  -3   3   0      517.07      539.68      9.30 o 
  -2   3   0       38.10       25.42      1.77 o 
  -1   3   0      419.18      425.41      6.66 o 
   0   3   0      265.68      267.77      5.81 o 
   1   3   0      114.10      108.40      4.39 o 
   2   3   0     1331.45     1350.59     14.88 o 
   3   3   0      252.75      248.41     10.35 o 
   4   3   0      226.19      214.66     11.78 o 
   5   3   0       10.84        5.48      4.84 o 
   6   3   0        1.88        2.37      5.38 o 
   7   3   0        7.64       12.49      7.63 o 
  -9   4   0      148.00      150.26     22.72 o 
  -8   4   0        9.35        9.95     10.26 o 
  -7   4   0        1.76       -0.71      3.55 o 
  -6   4   0      995.13     1037.67     18.87 o 
  -5   4   0       70.50       59.22      4.94 o 
  -4   4   0      757.61      807.71     30.26 o 
  -3   4   0      202.04      176.17      4.96 o 
  -2   4   0     2970.24     3033.58    109.58 o 
  -1   4   0     2229.69     2393.56     22.66 o 
   0   4   0      909.95      860.96     13.51 o 
   1   4   0       74.84       85.47      4.51 o 
   2   4   0       28.55       33.15      3.75 o 
   3   4   0      536.41      531.43     10.70 o 
   4   4   0       56.31       49.25      7.45 o 
   5   4   0      117.99      113.00     11.66 o 
   6   4   0        4.57        2.01      6.12 o 
   7   4   0       18.64       16.95      8.46 o 
  -9   5   0       15.59       19.48     12.98 o 
  -8   5   0        3.93        3.46      8.90 o 
  -7   5   0       40.51       38.86      7.32 o 
  -6   5   0       76.73       73.61      6.06 o 
  -5   5   0       21.89       15.67      3.29 o 
  -4   5   0      209.22      173.72      7.23 o 
  -3   5   0      182.09      192.57      9.25 o 
  -2   5   0     6287.95     6795.77    109.06 o 
  -1   5   0       13.68        8.38      1.99 o 
   0   5   0      458.20      370.33      8.91 o 
   1   5   0        0.99        0.20      1.97 o 
   2   5   0      649.04      674.79     13.59 o 
   3   5   0       36.54       32.37      6.42 o 
   4   5   0        1.09       -2.54      4.48 o 
   5   5   0       11.71       18.80      7.08 o 
   6   5   0       12.43       12.70      7.69 o 
  -9   6   0       12.83       15.71     12.67 o 
  -8   6   0      133.39      120.84     18.32 o 
  -7   6   0      239.00      243.05     14.73 o 
  -6   6   0        0.54       -0.93      4.11 o 
  -5   6   0      843.20      811.30     22.21 o 
  -4   6   0        6.41        5.81      3.74 o 
  -3   6   0      451.83      396.74     14.24 o 
  -2   6   0      171.01      119.74      7.77 o 
  -1   6   0      222.37      242.80     11.26 o 
   0   6   0        1.07        1.73      2.12 o 
   1   6   0      211.48      196.98      7.88 o 
   2   6   0      756.27      784.94     17.91 o 
   3   6   0        2.33        1.45      4.35 o 
   4   6   0        0.94        0.91      4.72 o 
   5   6   0       70.59       55.95      9.90 o 
   6   6   0       88.57       85.93     13.03 o 
  -9   7   0      267.11      302.61     29.42 o 
  -8   7   0      421.82      466.09     21.56 o 
  -7   7   0       47.72       47.90      8.52 o 
  -6   7   0       21.85       14.33      5.69 o 
  -5   7   0       69.34       57.73      8.03 o 
  -4   7   0      632.05      608.36     19.42 o 
  -3   7   0      391.97      372.55     14.32 o 
  -2   7   0      446.94      407.59     23.56 o 
  -1   7   0      222.89      207.95      7.44 o 
   0   7   0      120.77      106.22      6.20 o 
   1   7   0       60.00       51.79      5.63 o 
   2   7   0      524.47      528.87     19.68 o 
   3   7   0      117.62      115.15     11.61 o 
   4   7   0      226.46      215.79     15.09 o 
   5   7   0      295.48      317.25     19.86 o 
  -9   8   0       26.67       29.84     14.55 o 
  -8   8   0       70.69       55.25     10.38 o 
  -7   8   0       24.24       15.59      6.72 o 
  -6   8   0       22.84        9.61      6.49 o 
  -5   8   0      511.70      495.30     19.15 o 
  -4   8   0      738.87      745.31     22.70 o 
  -3   8   0      348.37      321.30     14.67 o 
  -2   8   0        0.80       -2.75      2.96 o 
  -1   8   0       72.57       70.38      7.77 o 
   0   8   0      402.22      382.60     11.83 o 
   1   8   0      326.24      336.66     11.95 o 
   2   8   0       75.98       78.68      9.66 o 
   3   8   0       42.21       32.36      7.89 o 
   4   8   0       74.42       82.03     11.65 o 
  -8   9   0        4.46        2.35      6.99 o 
  -7   9   0        7.48        7.90      6.43 o 
  -6   9   0      523.38      526.13     22.05 o 
  -5   9   0      204.36      191.61     13.13 o 
  -4   9   0      607.79      556.04     20.74 o 
  -3   9   0        0.60       -0.88      4.00 o 
  -2   9   0        0.69       -0.30      4.24 o 
  -1   9   0      413.18      365.69     16.55 o 
   0   9   0      574.32      571.79     19.91 o 
   1   9   0      159.82      202.61     21.05 o 
   2   9   0        9.02       13.61      6.30 o 
   3   9   0       72.61       75.53     11.17 o 
  -8  10   0        5.37        4.19      7.29 o 
  -7  10   0       24.31       14.26      7.25 o 
  -6  10   0       19.90       15.72      7.11 o 
  -5  10   0       63.48       62.36      9.40 o 
  -4  10   0      119.59      126.43     12.10 o 
  -3  10   0      123.08      104.02     10.95 o 
  -2  10   0      261.02      230.86     14.26 o 
  -1  10   0        1.24        2.73      5.18 o 
   0  10   0       91.29      105.63     11.52 o 
   1  10   0        0.36        5.03      7.96 o 
   2  10   0        4.51       -2.72      8.27 o 
   3  10   0        3.66        6.18     10.68 o 
  -7  11   0       33.20       25.99     11.10 o 
  -6  11   0       88.36       75.60     11.59 o 
  -5  11   0       15.79        9.22      6.81 o 
  -4  11   0       45.24       28.92      8.14 o 
  -3  11   0        1.52        1.01      5.37 o 
  -2  11   0      165.50      152.05     13.27 o 
  -1  11   0      268.35      276.60     16.91 o 
   0  11   0      216.89      242.82     24.92 o 
   1  11   0       84.34       88.17     17.59 o 
  -6  12   0      180.23      204.53     17.16 o 
  -5  12   0      121.25      122.89     14.46 o 
  -4  12   0       92.34       91.64     12.62 o 
  -3  12   0        3.04        1.52      6.14 o 
  -2  12   0      226.92      246.32     19.89 o 
  -1  12   0       63.47       62.83     14.76 o 
   0  12   0      110.71      152.35     23.56 o 
  -4  13   0        1.64       -5.36      7.02 o 
  -3  13   0        9.31        4.38      7.02 o 
   2 -13   1       57.47       60.08     11.36 o 
   3 -13   1       74.81       61.07     11.40 o 
   4 -13   1        1.36       -0.21      7.51 o 
   0 -12   1       47.03       53.19     15.60 o 
   1 -12   1       80.69       79.16     16.75 o 
   2 -12   1       23.28       12.92      7.36 o 
   3 -12   1        9.05        2.45      6.02 o 
   4 -12   1        2.38       -1.42      5.84 o 
   5 -12   1       84.43       83.67     12.51 o 
   6 -12   1       56.38       54.22     11.17 o 
  -1 -11   1       19.70       24.50     12.36 o 
   0 -11   1      234.22      267.74     26.18 o 
   1 -11   1      434.06      439.01     20.30 o 
   2 -11   1      135.70      125.96     12.69 o 
   3 -11   1       94.19       91.60     11.62 o 
   4 -11   1        4.48        6.43      5.81 o 
   5 -11   1       65.70       39.68      8.89 o 
   6 -11   1        4.07        5.29      6.52 o 
   7 -11   1       66.25       87.45     12.54 o 
  -3 -10   1       67.05       47.43     16.23 o 
  -2 -10   1        4.07       18.95     11.94 o 
  -1 -10   1       27.57       33.93     10.99 o 
   0 -10   1      448.04      443.32     22.88 o 
   1 -10   1       14.44        4.44      5.39 o 
   2 -10   1       22.79       23.55      6.88 o 
   3 -10   1        1.54        1.29      4.92 o 
   4 -10   1      151.86      147.83     12.35 o 
   5 -10   1       13.40        9.23      5.76 o 
   6 -10   1        3.58        1.22      5.96 o 
   7 -10   1       22.66       13.69      7.55 o 
   8 -10   1        4.00        1.95      7.22 o 
  -4  -9   1       22.65       36.10     10.49 o 
  -3  -9   1        5.15        4.81      6.10 o 
  -2  -9   1       50.18       50.60      8.87 o 
  -1  -9   1      466.19      453.18     28.90 o 
   0  -9   1      180.09      193.26     12.15 o 
   1  -9   1       16.71       19.44      5.98 o 
   2  -9   1       73.60       65.90      8.35 o 
   3  -9   1       24.07       14.02      7.91 o 
   4  -9   1      158.66      138.50     11.11 o 
   5  -9   1        6.06        5.32      5.00 o 
   6  -9   1       55.74       49.72      8.77 o 
   7  -9   1       35.89       24.52      7.67 o 
   8  -9   1        0.73       -2.90      6.62 o 
  -4  -8   1       87.92       88.42     18.38 o 
  -3  -8   1      185.71      204.63     14.95 o 
  -2  -8   1      196.89      204.85     13.70 o 
  -1  -8   1       15.99       13.73      4.05 o 
   0  -8   1      177.09      155.86      7.73 o 
   1  -8   1        1.07        0.36      3.32 o 
   2  -8   1        0.60       -1.88      3.26 o 
   3  -8   1       94.07       86.60      8.73 o 
   4  -8   1      371.57      339.43     19.69 o 
   5  -8   1      411.89      377.71     17.14 o 
   6  -8   1       42.59       22.63      6.48 o 
   7  -8   1       35.40       23.97      7.72 o 
   8  -8   1      536.81      561.63     24.08 o 
  -5  -7   1      102.71      123.28     14.46 o 
  -4  -7   1       65.73       73.12     10.55 o 
  -3  -7   1        3.28        4.56      4.70 o 
  -2  -7   1       28.47       31.90      6.73 o 
  -1  -7   1      412.82      410.24     11.62 o 
   0  -7   1      107.26      106.53      6.12 o 
   1  -7   1      163.35      146.80      6.44 o 
   2  -7   1       87.98       76.18      7.29 o 
   3  -7   1       40.71       36.45      5.87 o 
   4  -7   1        9.87        3.96      3.81 o 
   5  -7   1      102.06       91.39      9.30 o 
   6  -7   1     1179.11     1233.26     30.30 o 
   7  -7   1      242.67      264.98     15.79 o 
   8  -7   1        9.43        5.83      6.92 o 
   9  -7   1      203.97      225.75     26.18 o 
  -6  -6   1       67.81       75.68     12.53 o 
  -5  -6   1        0.32       -3.54      6.48 o 
  -4  -6   1      138.92      142.54     12.37 o 
  -3  -6   1       74.63       73.55      8.97 o 
  -2  -6   1      848.62      825.30     19.67 o 
  -1  -6   1      208.12      197.11      7.73 o 
   0  -6   1      308.09      288.18      8.59 o 
   1  -6   1      137.51      135.29      5.53 o 
   2  -6   1      376.39      402.22      6.98 o 
   3  -6   1     3377.06     3512.88     40.56 o 
   4  -6   1       63.28       48.86      9.27 o 
   5  -6   1        1.01        0.16      3.44 o 
   6  -6   1       67.63       47.72      7.03 o 
   7  -6   1      400.30      419.21     18.35 o 
   8  -6   1       90.16       93.40     16.13 o 
   9  -6   1       54.01       52.56     15.81 o 
  -6  -5   1       34.65       36.73      9.73 o 
  -5  -5   1       10.73        4.40      6.07 o 
  -4  -5   1       92.34       80.06      9.61 o 
  -3  -5   1       13.02        8.17      4.33 o 
  -2  -5   1      978.97      999.82     15.62 o 
  -1  -5   1      109.07       96.00      5.20 o 
   0  -5   1     4882.84     5353.00    120.00 o 
   1  -5   1      830.73      854.82     11.74 o 
   2  -5   1       99.74       83.47      6.19 o 
   3  -5   1       19.79       19.03      1.93 o 
   4  -5   1        6.93        3.26      2.00 o 
   5  -5   1       48.94       41.14      4.41 o 
   6  -5   1        9.72        3.87      3.40 o 
   7  -5   1      216.90      222.35     13.51 o 
   8  -5   1        0.69       -8.69      7.96 o 
   9  -5   1       27.80       22.20     13.93 o 
  -7  -4   1      127.77      116.32     14.20 o 
  -6  -4   1       74.36       77.09     11.21 o 
  -5  -4   1       44.82       35.14      7.55 o 
  -4  -4   1      457.17      421.39     17.27 o 
  -3  -4   1      249.85      224.81     11.80 o 
  -2  -4   1     1166.33     1196.40     24.16 o 
  -1  -4   1        8.63        6.95      2.03 o 
   0  -4   1        0.85        4.24      1.68 o 
   1  -4   1     3303.86     3456.60     60.79 o 
   2  -4   1     5975.67     6614.43    201.94 o 
   3  -4   1      358.31      322.04      6.89 o 
   4  -4   1       87.72       82.54      4.74 o 
   5  -4   1      760.13      776.73     15.09 o 
   6  -4   1      529.62      545.72     14.30 o 
   7  -4   1      188.30      175.47      9.30 o 
   8  -4   1      154.50      167.01     21.78 o 
   9  -4   1       73.62       92.25     18.85 o 
  -7  -3   1       64.20       53.17     10.34 o 
  -6  -3   1       18.35        5.95      5.40 o 
  -5  -3   1       11.28        5.77      4.52 o 
  -4  -3   1      519.91      550.98     18.54 o 
  -3  -3   1      776.80      843.09     20.18 o 
  -2  -3   1     1311.19     1320.70     16.27 o 
  -1  -3   1       14.31       15.59      2.22 o 
   0  -3   1     1583.73     1611.80     29.12 o 
   1  -3   1      994.45     1014.20     19.37 o 
   2  -3   1        3.42        2.25      1.19 o 
   3  -3   1        0.79        0.13      1.47 o 
   4  -3   1      309.89      297.37      8.52 o 
   5  -3   1     1329.68     1343.62     19.64 o 
   6  -3   1     1035.34     1095.71     21.91 o 
   7  -3   1      123.84      133.45     11.67 o 
   8  -3   1       50.23       27.63     11.10 o 
   9  -3   1       43.20       52.04     16.54 o 
  -8  -2   1       17.40       20.81      8.65 o 
  -7  -2   1        2.48        4.79      6.77 o 
  -6  -2   1      106.67      101.31     11.07 o 
  -5  -2   1      129.99      118.91      9.96 o 
  -4  -2   1      224.15      197.88     10.72 o 
  -3  -2   1     1358.04     1345.44     23.28 o 
  -2  -2   1        1.12        6.69      2.57 o 
  -1  -2   1      137.45      130.99      3.62 o 
   0  -2   1      511.48      497.66      7.45 o 
   1  -2   1     2417.42     2535.58     21.73 o 
   2  -2   1     1307.20     1330.53     12.56 o 
   3  -2   1      216.59      161.36      5.55 o 
   4  -2   1     1210.52     1269.50     17.10 o 
   5  -2   1        5.64        3.24      2.64 o 
   6  -2   1        0.53       -2.82      2.96 o 
   7  -2   1       50.58       49.21     14.03 o 
   8  -2   1      158.09      161.37     13.58 o 
   9  -2   1       17.53       18.45      9.36 o 
  -8  -1   1       33.03       27.56      8.73 o 
  -7  -1   1        8.71        3.57      5.98 o 
  -6  -1   1      196.31      187.53     12.59 o 
  -5  -1   1      120.88      124.63      9.46 o 
  -4  -1   1     1333.31     1381.04     32.53 o 
  -3  -1   1      680.16      672.76      9.65 o 
  -2  -1   1      777.25      779.22     13.88 o 
  -1  -1   1      332.35      319.58      7.03 o 
   0  -1   1     2341.70     2324.41     46.63 o 
   1  -1   1        1.18        0.64      0.81 o 
   2  -1   1     1869.79     2133.40     28.54 o 
   3  -1   1      981.85     1030.46     14.34 o 
   4  -1   1      192.16      193.61      6.17 o 
   5  -1   1      126.20       98.65      5.95 o 
   6  -1   1       30.95       31.35      6.69 o 
   7  -1   1       33.77       31.56      8.32 o 
   8  -1   1       35.70       26.76      8.22 o 
  -8   0   1       69.29       65.96     10.77 o 
  -7   0   1        5.90        5.03      5.89 o 
  -6   0   1       60.87       47.94      7.64 o 
  -5   0   1      760.93      769.89     20.69 o 
  -4   0   1     2110.31     2223.67     50.16 o 
  -3   0   1      347.48      340.56      6.89 o 
  -2   0   1    11971.19    12894.51    144.16 o 
  -1   0   1     1821.24     1810.38     13.22 o 
   1   0   1     1526.50     1610.58     19.38 o 
   2   0   1       24.82       18.82      2.12 o 
   3   0   1        1.72        6.51      1.87 o 
   4   0   1      145.79      133.62      5.78 o 
   5   0   1      113.17       89.10      5.56 o 
   6   0   1        1.46        0.46      4.13 o 
   7   0   1       41.85       36.55      8.02 o 
   8   0   1        5.73        5.92      7.12 o 
  -9   1   1      121.39      129.36     15.39 o 
  -8   1   1      143.51      145.45     14.07 o 
  -7   1   1        2.00        0.85      4.87 o 
  -6   1   1      277.26      252.59     13.79 o 
  -5   1   1        8.11        1.89      2.16 o 
  -4   1   1     3290.76     3564.87     69.48 o 
  -3   1   1      307.54      301.27      6.99 o 
  -1   1   1       95.43       93.24      2.93 o 
   0   1   1     4184.00     4323.15     20.06 o 
   1   1   1     1785.17     1894.22     31.65 o 
   2   1   1      241.78      214.17      6.92 o 
   3   1   1      158.23      138.76      5.53 o 
   4   1   1      328.28      344.30     10.68 o 
   5   1   1      675.71      679.64     20.47 o 
   6   1   1       71.56       78.42      9.77 o 
   7   1   1      408.26      427.86     20.29 o 
   8   1   1       79.25       61.60     11.52 o 
  -9   2   1       21.05       18.24      8.40 o 
  -8   2   1       20.29       14.70      6.94 o 
  -7   2   1      114.64      120.08     13.93 o 
  -6   2   1      518.35      566.50     19.14 o 
  -5   2   1      388.01      387.05     10.22 o 
  -4   2   1       21.73       21.35      3.09 o 
  -2   2   1     2470.46     2563.33     26.81 o 
  -1   2   1      131.67      137.12      5.89 o 
   0   2   1       21.04       23.50      2.17 o 
   1   2   1     7568.70     8022.58    152.79 o 
   2   2   1      908.83      853.89     11.25 o 
   3   2   1      875.19      816.06     11.99 o 
   4   2   1       28.41       16.84      5.16 o 
   5   2   1      235.44      242.83     13.45 o 
   6   2   1       90.94       87.39     10.36 o 
   7   2   1      102.59       96.89     12.28 o 
  -9   3   1       21.08       13.19     12.67 o 
  -8   3   1       44.43       24.12      7.39 o 
  -7   3   1       14.03       11.10      4.69 o 
  -6   3   1      222.66      235.49      9.36 o 
  -5   3   1       84.89       80.77      5.30 o 
  -4   3   1       76.33       59.53      4.02 o 
  -3   3   1     2307.04     2510.69     35.06 o 
  -2   3   1     2537.21     2548.22     47.24 o 
  -1   3   1      946.98      916.43     26.51 o 
   0   3   1       14.19        6.98      1.75 o 
   1   3   1      309.95      357.70      7.74 o 
   2   3   1       77.59       58.65      4.10 o 
   3   3   1      176.22      170.94      7.10 o 
   4   3   1      525.71      539.46     18.69 o 
   5   3   1       32.30       30.38      6.76 o 
   6   3   1      181.55      161.52     14.40 o 
   7   3   1       11.05       15.89      8.18 o 
  -9   4   1       18.56       11.73     10.58 o 
  -8   4   1       58.97       59.16     10.29 o 
  -7   4   1      154.41      156.71      8.73 o 
  -6   4   1     1031.12     1040.37     18.70 o 
  -5   4   1      161.87      153.11      6.87 o 
  -4   4   1       96.36       73.25      4.41 o 
  -3   4   1      128.13       94.72      3.55 o 
  -2   4   1     1531.78     1630.97     30.99 o 
  -1   4   1      438.60      498.97     13.52 o 
   0   4   1      116.14      158.90      6.08 o 
   1   4   1     1660.93     1727.12     18.57 o 
   2   4   1      330.12      326.21      8.95 o 
   3   4   1      122.21      106.65      5.68 o 
   4   4   1        5.47        7.43      4.78 o 
   5   4   1       48.58       45.37      8.43 o 
   6   4   1       37.81       30.38      8.83 o 
   7   4   1       47.77       37.60     10.94 o 
  -9   5   1        0.40        6.81     10.89 o 
  -8   5   1      107.07       85.97     15.81 o 
  -7   5   1        2.94       -1.61      4.47 o 
  -6   5   1       37.97       37.44      4.93 o 
  -5   5   1      764.12      830.94     17.33 o 
  -4   5   1     2640.37     3025.24    120.68 o 
  -3   5   1      256.98      217.98      9.79 o 
  -2   5   1        2.31        9.06      3.04 o 
  -1   5   1     1006.56     1031.69     13.02 o 
   0   5   1      408.35      402.22     10.42 o 
   1   5   1      130.23      126.68      6.12 o 
   2   5   1      381.79      380.73     16.58 o 
   3   5   1      206.69      201.51     12.06 o 
   4   5   1      281.19      270.80     15.14 o 
   5   5   1      130.27      137.33     13.43 o 
   6   5   1       95.47       94.86     12.90 o 
  -9   6   1       49.15       44.50     15.71 o 
  -8   6   1      268.00      291.83     25.86 o 
  -7   6   1       76.43       75.28      9.81 o 
  -6   6   1      103.71       92.27      9.54 o 
  -5   6   1     1503.58     1490.43     95.55 o 
  -4   6   1      176.26      149.92      9.90 o 
  -3   6   1       41.81       30.44      5.16 o 
  -2   6   1      787.78      716.43     17.75 o 
  -1   6   1      203.92      193.42      6.42 o 
   0   6   1      557.94      572.97     13.01 o 
   1   6   1      774.81      820.97     15.76 o 
   2   6   1       40.22       41.73      5.14 o 
   3   6   1       32.34       34.39      6.74 o 
   4   6   1       10.37        9.23      6.19 o 
   5   6   1      447.79      506.57     23.61 o 
   6   6   1       49.04       53.87     11.44 o 
  -9   7   1       18.12       13.93     12.67 o 
  -8   7   1        5.11       -1.00      6.10 o 
  -7   7   1      221.42      226.60     14.64 o 
  -6   7   1      493.20      527.23     20.06 o 
  -5   7   1       33.59       29.18      6.30 o 
  -4   7   1      469.03      469.42     25.24 o 
  -3   7   1       59.45       58.48     10.79 o 
  -2   7   1      819.80      792.37     20.76 o 
  -1   7   1      472.54      501.17     11.40 o 
   0   7   1       21.06       15.51      3.49 o 
   1   7   1      126.24      113.61      6.93 o 
   2   7   1      516.90      579.22     20.60 o 
   3   7   1      520.43      571.59     45.81 o 
   4   7   1      118.88      108.94     17.33 o 
   5   7   1        1.67        3.25      7.53 o 
  -9   8   1      142.94      164.71     24.19 o 
  -8   8   1      728.38      851.89     32.36 o 
  -7   8   1        7.71        8.75      6.01 o 
  -6   8   1        3.96        4.82      4.86 o 
  -5   8   1      248.28      257.43     14.24 o 
  -4   8   1     1179.76     1151.60     28.20 o 
  -3   8   1      372.73      357.28     15.63 o 
  -2   8   1      104.47      101.31      8.99 o 
  -1   8   1      534.10      557.89     36.33 o 
   0   8   1      333.62      352.31     11.50 o 
   1   8   1       24.94       16.39      4.31 o 
   2   8   1       11.23        7.25      5.25 o 
   3   8   1        2.54        2.16      5.99 o 
   4   8   1      221.30      248.08     18.13 o 
  -8   9   1       58.94       55.05     10.77 o 
  -7   9   1        7.37        3.33      5.96 o 
  -6   9   1      109.67      118.66     17.54 o 
  -5   9   1      267.42      245.58     14.64 o 
  -4   9   1      624.07      619.34     21.94 o 
  -3   9   1      139.65      115.63     10.76 o 
  -2   9   1       20.40       14.99      5.33 o 
  -1   9   1       82.78       57.82      8.59 o 
   0   9   1      154.52      170.08     12.06 o 
   1   9   1      185.31      194.66     20.00 o 
   2   9   1       68.45       87.66     11.09 o 
   3   9   1       58.83       67.62     11.37 o 
  -8  10   1        2.63       -0.79      6.94 o 
  -7  10   1        1.97        0.95      6.14 o 
  -6  10   1       90.52       86.39     11.42 o 
  -5  10   1      408.82      385.13     37.85 o 
  -4  10   1       53.37       50.86     11.73 o 
  -3  10   1        0.94        1.88      4.81 o 
  -2  10   1       12.84       20.92      6.61 o 
  -1  10   1       98.11       99.26     11.07 o 
   0  10   1       17.93       20.11      7.13 o 
   1  10   1       23.84       18.22     10.26 o 
   2  10   1       56.79       55.08     14.87 o 
  -7  11   1        4.44        2.71      7.22 o 
  -6  11   1      130.59      132.63     14.44 o 
  -5  11   1        5.92       -1.45      5.38 o 
  -4  11   1       25.32       30.13      7.88 o 
  -3  11   1        0.74        0.96      5.23 o 
  -2  11   1       40.80       35.81      8.35 o 
  -1  11   1      127.53      140.33     13.26 o 
   0  11   1        2.00        6.81      8.27 o 
   1  11   1       44.58       37.90     13.09 o 
  -6  12   1      206.78      206.36     17.20 o 
  -5  12   1       15.34        4.05      6.95 o 
  -4  12   1       38.58       28.46      8.92 o 
  -3  12   1        2.43        1.17      6.05 o 
  -2  12   1      109.79       88.96     12.51 o 
  -1  12   1      109.64      132.46     20.84 o 
   0  12   1      106.84      114.24     21.47 o 
  -4  13   1       32.62       34.24      9.87 o 
  -3  13   1       26.08       22.15      9.61 o 
   2 -13   2       43.06       41.44     10.10 o 
   3 -13   2       70.42       60.20     11.25 o 
   4 -13   2       48.94       34.72     10.00 o 
   0 -12   2        1.56       -0.94      9.74 o 
   1 -12   2       61.48       55.81     15.08 o 
   2 -12   2        3.96       -1.31      5.68 o 
   3 -12   2       17.89       12.42      7.13 o 
   4 -12   2        0.89       -2.90      5.55 o 
   5 -12   2       29.58       17.70      7.36 o 
   6 -12   2      335.14      397.98     22.47 o 
  -2 -11   2       83.07       89.74     18.43 o 
  -1 -11   2        0.90       10.16      9.53 o 
   0 -11   2       18.16       15.39     10.37 o 
   1 -11   2      429.56      455.40     20.77 o 
   2 -11   2      135.84      114.51     11.91 o 
   3 -11   2      155.03      162.03     13.49 o 
   4 -11   2        1.54        0.14      5.03 o 
   5 -11   2       95.37       92.51     11.63 o 
   6 -11   2        3.21       -1.64      6.17 o 
   7 -11   2      113.02      117.89     14.57 o 
  -3 -10   2       22.34       18.64     12.57 o 
  -2 -10   2        1.10        2.72     11.20 o 
  -1 -10   2      245.98      259.58     24.61 o 
   0 -10   2      160.97      179.19     12.54 o 
   1 -10   2        2.15        3.36      5.16 o 
   2 -10   2        4.67        3.25      5.03 o 
   3 -10   2       58.21       54.63      8.68 o 
   4 -10   2      144.24      135.92     11.81 o 
   5 -10   2      254.92      221.79     14.85 o 
   6 -10   2        0.74        1.32      5.54 o 
   7 -10   2       68.65       60.17     10.66 o 
   8 -10   2       27.90       20.00      9.11 o 
  -4  -9   2      116.78      127.51     14.65 o 
  -3  -9   2        6.54        3.28      6.97 o 
  -2  -9   2      104.22       87.79     11.09 o 
  -1  -9   2       19.82        5.34      7.75 o 
   0  -9   2      176.46      172.38     11.51 o 
   1  -9   2      159.53      136.07     10.34 o 
   2  -9   2        0.74        0.97      3.71 o 
   3  -9   2      241.62      225.50     13.34 o 
   4  -9   2       18.85       14.32      5.46 o 
   5  -9   2       60.19       57.92      8.94 o 
   6  -9   2       19.32       18.01      6.72 o 
   7  -9   2      248.57      265.11     17.27 o 
   8  -9   2      176.61      182.63     16.20 o 
  -4  -8   2        0.51       -2.92      6.59 o 
  -3  -8   2        8.54        6.03      5.77 o 
  -2  -8   2      450.69      479.96     19.94 o 
  -1  -8   2      175.26      163.18      8.48 o 
   0  -8   2      166.83      160.45      7.84 o 
   1  -8   2        0.68       -0.99      3.32 o 
   2  -8   2       79.67       61.28      7.49 o 
   3  -8   2      111.05      100.20      8.95 o 
   4  -8   2      231.66      209.63     15.81 o 
   5  -8   2      835.57      804.91     24.23 o 
   6  -8   2     1368.40     1439.16     34.15 o 
   7  -8   2      440.38      466.54     21.18 o 
   8  -8   2      322.46      301.90     18.74 o 
  -5  -7   2       29.99       32.07      9.42 o 
  -4  -7   2        7.84        7.90      6.41 o 
  -3  -7   2      109.94      105.40     10.58 o 
  -2  -7   2       25.54       22.70      5.77 o 
  -1  -7   2      395.91      404.21     14.49 o 
   0  -7   2       51.29       45.70      4.65 o 
   1  -7   2      223.47      202.89      7.96 o 
   2  -7   2       54.82       41.54      6.03 o 
   3  -7   2       60.56       50.20      6.76 o 
   4  -7   2     1301.65     1279.85     27.75 o 
   5  -7   2      713.90      749.96     22.88 o 
   6  -7   2       22.43       14.98      5.99 o 
   7  -7   2        1.63        3.68      5.28 o 
   8  -7   2       27.61       35.11      8.91 o 
   9  -7   2       17.38       28.06     13.61 o 
  -6  -6   2      102.02      120.55     15.03 o 
  -5  -6   2       39.77       40.04      8.70 o 
  -4  -6   2      103.20       95.50     10.80 o 
  -3  -6   2      369.70      377.54     16.87 o 
  -2  -6   2      708.75      713.79     20.78 o 
  -1  -6   2      519.95      523.48     12.04 o 
   0  -6   2       99.89       87.06      5.03 o 
   1  -6   2       69.00       52.55      3.94 o 
   2  -6   2       99.62       72.59      3.86 o 
   3  -6   2     1872.58     2091.41    114.06 o 
   4  -6   2       45.09       31.92      5.55 o 
   5  -6   2      189.40      170.44     10.96 o 
   6  -6   2       10.66       12.04      5.11 o 
   7  -6   2       81.53       77.77      9.99 o 
   8  -6   2       57.61       65.59      9.68 o 
   9  -6   2       79.82       77.80     18.22 o 
  -6  -5   2       56.37       64.83     10.93 o 
  -5  -5   2       13.56       12.64      6.31 o 
  -4  -5   2       32.04       18.36      6.12 o 
  -3  -5   2       56.52       35.41      6.34 o 
  -2  -5   2     1072.76     1192.30     24.93 o 
  -1  -5   2     1371.32     1427.49     17.90 o 
   0  -5   2      283.99      339.02     10.61 o 
   1  -5   2      121.75       77.49      4.69 o 
   2  -5   2      111.76      113.32      4.72 o 
   3  -5   2      915.92      899.41     12.06 o 
   4  -5   2       77.94       68.06      4.39 o 
   5  -5   2        1.84        0.49      2.53 o 
   6  -5   2      125.53      107.24      7.09 o 
   7  -5   2        0.49       -0.92      4.41 o 
   8  -5   2       64.60       57.17     14.35 o 
   9  -5   2       41.73       45.34     15.60 o 
  -7  -4   2      116.73      120.67     14.70 o 
  -6  -4   2      159.02      145.20     13.37 o 
  -5  -4   2       33.25       21.47      6.62 o 
  -4  -4   2      923.86      960.80     25.83 o 
  -3  -4   2      687.26      699.04     19.84 o 
  -2  -4   2       16.53        7.50      2.27 o 
  -1  -4   2       20.99       31.40      3.14 o 
   0  -4   2       18.49       15.17      2.36 o 
   1  -4   2     5372.51     5451.90     96.21 o 
   2  -4   2      549.56      583.21     21.89 o 
   3  -4   2     1669.31     1761.73     41.14 o 
   4  -4   2        5.58        0.97      2.07 o 
   5  -4   2     1825.71     2050.18     31.46 o 
   6  -4   2      469.83      473.90     13.87 o 
   7  -4   2        0.45       -1.55      3.51 o 
   8  -4   2       73.92       58.11     15.08 o 
   9  -4   2       46.34       41.05     15.81 o 
  -7  -3   2      195.15      200.26     16.08 o 
  -6  -3   2       96.13       91.92     10.98 o 
  -5  -3   2       45.26       36.06      7.36 o 
  -4  -3   2      368.61      361.74     15.06 o 
  -3  -3   2      303.34      276.64     11.92 o 
  -2  -3   2      286.54      272.85     14.21 o 
  -1  -3   2      897.36      972.51     29.48 o 
   0  -3   2     1546.38     1491.87     52.46 o 
   1  -3   2      751.13      795.65     17.00 o 
   2  -3   2      860.96      934.49     25.58 o 
   3  -3   2     1206.65     1146.85     28.55 o 
   4  -3   2      642.45      687.03     15.11 o 
   5  -3   2      209.46      190.56      7.97 o 
   6  -3   2       49.48       41.06      6.07 o 
   7  -3   2      752.69      830.79     25.27 o 
   8  -3   2       61.41       51.89      9.67 o 
   9  -3   2       97.01      104.40     19.69 o 
  -8  -2   2      126.74      129.19     14.65 o 
  -7  -2   2        1.14        1.10      6.30 o 
  -6  -2   2        0.41       -0.21      5.14 o 
  -5  -2   2      211.91      200.79     14.55 o 
  -4  -2   2      646.07      639.48     18.55 o 
  -3  -2   2     1080.63     1049.52     20.44 o 
  -2  -2   2      311.41      294.44      9.65 o 
  -1  -2   2       23.11       18.43      1.79 o 
   0  -2   2        2.59        0.25      2.21 o 
   1  -2   2       87.95       70.73      2.79 o 
   2  -2   2        2.43        6.30      1.95 o 
   3  -2   2      234.95      202.09      6.89 o 
   4  -2   2      266.74      240.69      7.88 o 
   5  -2   2      234.83      208.67      8.34 o 
   6  -2   2        0.53        0.18      3.23 o 
   7  -2   2        1.77        0.75      4.87 o 
   8  -2   2       73.87       75.46     17.59 o 
  -8  -1   2       28.02       20.63      8.18 o 
  -7  -1   2      105.42      103.69     12.25 o 
  -6  -1   2       83.14       68.53      9.06 o 
  -5  -1   2      422.09      408.42     16.03 o 
  -4  -1   2      275.93      255.97     11.40 o 
  -3  -1   2       54.37       61.08      5.51 o 
  -2  -1   2     1685.05     1738.98     54.29 o 
  -1  -1   2       70.11       57.16      4.12 o 
   0  -1   2     3059.17     3078.74     55.22 o 
   1  -1   2       57.39       64.27      2.46 o 
   2  -1   2      574.24      605.34      8.88 o 
   3  -1   2      510.17      452.53      9.23 o 
   4  -1   2       24.17       17.07      2.97 o 
   5  -1   2        3.55        2.30      2.51 o 
   6  -1   2       83.95       80.44      8.80 o 
   7  -1   2      349.23      374.42     18.33 o 
   8  -1   2       90.70       86.88     12.09 o 
  -8   0   2        2.43       -0.06      7.59 o 
  -7   0   2        9.31        9.08      5.70 o 
  -6   0   2       52.87       52.79      8.03 o 
  -5   0   2     1071.74     1140.47     58.06 o 
  -4   0   2     4550.21     4894.04     79.79 o 
  -3   0   2      598.37      652.06      9.14 o 
  -2   0   2    23874.82    26176.29    206.77 o 
  -1   0   2      290.13      268.94      4.28 o 
   0   0   2     2998.99     2929.39     18.55 o 
   1   0   2     1302.82     1404.83     36.59 o 
   2   0   2      757.90      830.16     25.40 o 
   3   0   2      809.16      755.60     11.79 o 
   4   0   2      110.37      100.51      5.37 o 
   5   0   2       28.89       23.08      4.07 o 
   6   0   2        7.40        3.40      5.06 o 
   7   0   2      155.66      151.57     12.40 o 
   8   0   2       66.06       60.55     10.89 o 
  -9   1   2      105.86      123.57     14.78 o 
  -8   1   2      347.64      339.57     18.86 o 
  -7   1   2        0.45       -0.33      4.87 o 
  -6   1   2      768.94      774.84     28.90 o 
  -5   1   2       18.14       11.70      3.03 o 
  -4   1   2     1122.89     1312.89     15.85 o 
  -3   1   2       65.42       65.85      4.61 o 
  -2   1   2     1933.74     1950.28     21.86 o 
  -1   1   2     3267.40     3565.11     34.34 o 
   0   1   2     7052.24     7293.58     65.37 o 
   1   1   2    16717.90    16755.40    225.24 o 
   2   1   2       23.49       23.40      2.51 o 
   3   1   2      572.27      579.41     11.76 o 
   4   1   2        6.78        3.14      2.24 o 
   5   1   2     2521.48     2714.96     40.56 o 
   6   1   2      722.04      762.67     24.46 o 
   7   1   2        0.98        2.39      6.20 o 
   8   1   2        6.32        4.23      7.42 o 
  -9   2   2        5.30        2.69      7.76 o 
  -8   2   2        3.93       -1.34      5.76 o 
  -7   2   2       44.55       33.27      7.22 o 
  -6   2   2      498.60      530.74     18.40 o 
  -5   2   2      504.53      468.52     11.13 o 
  -4   2   2       17.65       28.39      4.07 o 
  -3   2   2     3156.21     3381.47     45.84 o 
  -2   2   2      164.81      134.22      4.03 o 
  -1   2   2       19.58       21.41      1.73 o 
   0   2   2       59.33       59.21      3.03 o 
   1   2   2      240.87      211.83      5.77 o 
   2   2   2      933.09      918.27     12.59 o 
   3   2   2     1697.26     1815.40     19.40 o 
   4   2   2       52.00       48.37      4.59 o 
   5   2   2       31.14       21.83      6.39 o 
   6   2   2        7.55        8.64      5.92 o 
   7   2   2      216.82      218.41     25.18 o 
  -9   3   2        6.55       -0.10     10.79 o 
  -8   3   2      121.50      114.33     12.98 o 
  -7   3   2       97.17       92.46      9.99 o 
  -6   3   2      452.99      461.93     12.65 o 
  -5   3   2       12.45        8.28      2.58 o 
  -4   3   2      280.54      289.51      8.00 o 
  -3   3   2      290.20      249.45      6.37 o 
  -2   3   2     3304.52     3371.26     65.83 o 
  -1   3   2     3090.55     3367.56     34.70 o 
   0   3   2       31.11       50.04      3.30 o 
   1   3   2      285.57      303.99      7.65 o 
   2   3   2      304.03      327.26      8.63 o 
   3   3   2      482.35      459.88     10.59 o 
   4   3   2      324.82      324.24     15.24 o 
   5   3   2      250.64      242.45     14.42 o 
   6   3   2       26.06       20.95      7.49 o 
   7   3   2       16.46       17.53      8.40 o 
  -9   4   2       22.20       19.89     13.09 o 
  -8   4   2       18.01       21.47     11.20 o 
  -7   4   2      457.51      478.16     36.75 o 
  -6   4   2      285.23      284.98     10.31 o 
  -5   4   2        3.22        1.67      2.33 o 
  -4   4   2      184.97      170.17      6.04 o 
  -3   4   2       13.42        6.68      1.64 o 
  -2   4   2      441.58      368.89     10.85 o 
  -1   4   2       51.81       46.23      2.96 o 
   0   4   2     1292.05     1460.24     23.02 o 
   1   4   2     1296.21     1359.85     17.29 o 
   2   4   2      846.31      906.60     15.30 o 
   3   4   2       19.81       13.29      3.17 o 
   4   4   2       20.69       24.06      6.01 o 
   5   4   2      279.93      302.78     16.58 o 
   6   4   2        4.73        1.97      6.03 o 
   7   4   2       33.74       44.23     10.92 o 
  -9   5   2       18.39        7.43     11.94 o 
  -8   5   2      122.98      122.51     18.64 o 
  -7   5   2      109.92      112.25     10.31 o 
  -6   5   2      144.01      135.91     10.10 o 
  -5   5   2      277.63      259.27      8.41 o 
  -4   5   2        6.38        1.30      1.77 o 
  -3   5   2     2671.01     2869.21     34.88 o 
  -2   5   2      616.05      639.49     28.90 o 
  -1   5   2     1021.73     1048.73     37.25 o 
   0   5   2      296.00      298.90      8.63 o 
   1   5   2      388.75      372.10     10.19 o 
   2   5   2      382.10      379.01     14.35 o 
   3   5   2      129.24      122.60      9.96 o 
   4   5   2      308.30      305.68     16.21 o 
   5   5   2      261.94      266.88     16.95 o 
   6   5   2        1.30        0.82      6.69 o 
  -9   6   2       10.39       10.37     12.04 o 
  -8   6   2      181.53      152.67     20.94 o 
  -7   6   2       35.30       33.37      7.47 o 
  -6   6   2       11.56        5.07      4.63 o 
  -5   6   2        8.64       -0.32      3.65 o 
  -4   6   2      497.42      547.26     17.42 o 
  -3   6   2      384.13      365.78     13.73 o 
  -2   6   2      244.42      236.51     10.69 o 
  -1   6   2      724.40      715.78     13.90 o 
   0   6   2      500.04      519.63     11.95 o 
   1   6   2     1010.68     1052.14     18.34 o 
   2   6   2        5.59        4.93      3.24 o 
   3   6   2      708.79      754.13     23.67 o 
   4   6   2        0.38        1.79      5.36 o 
   5   6   2      221.92      186.45     15.17 o 
  -9   7   2       84.98       79.89     18.85 o 
  -8   7   2      388.23      426.74     20.56 o 
  -7   7   2      175.67      188.05     13.64 o 
  -6   7   2      174.11      176.80     12.41 o 
  -5   7   2       23.12       19.37      5.51 o 
  -4   7   2      104.53       91.40      8.92 o 
  -3   7   2       55.69       45.57      6.36 o 
  -2   7   2      247.24      231.43     11.48 o 
  -1   7   2      172.01      174.89      7.08 o 
   0   7   2       36.52       34.11      4.52 o 
   1   7   2       55.47       60.19      6.03 o 
   2   7   2       44.28       47.21      7.76 o 
   3   7   2        1.91        4.67      5.32 o 
   4   7   2       17.23       16.32      7.20 o 
   5   7   2       21.17       18.55      8.47 o 
  -9   8   2      144.51      149.42     24.40 o 
  -8   8   2      499.71      610.19     25.53 o 
  -7   8   2        1.37       -0.76      5.38 o 
  -6   8   2      190.59      177.05     12.98 o 
  -5   8   2      286.52      298.13     15.74 o 
  -4   8   2      882.22      864.49     24.58 o 
  -3   8   2      330.19      343.03     15.44 o 
  -2   8   2       23.34       25.81      6.03 o 
  -1   8   2       15.38       21.05      5.83 o 
   0   8   2        0.98       -1.77      3.12 o 
   1   8   2      166.68      171.23      9.10 o 
   2   8   2       18.04       19.29      6.57 o 
   3   8   2      200.33      230.44     15.89 o 
   4   8   2       33.72       37.33      9.47 o 
  -8   9   2        7.60        7.47      7.88 o 
  -7   9   2        5.64        1.01      6.10 o 
  -6   9   2       33.25       16.73      7.07 o 
  -5   9   2       79.71       65.48     11.05 o 
  -4   9   2      962.12      923.08     26.35 o 
  -3   9   2        8.87       14.91      5.91 o 
  -2   9   2       31.65       29.23      6.79 o 
  -1   9   2       48.13       38.44     10.26 o 
   0   9   2      268.69      249.59     14.51 o 
   1   9   2       37.72       41.05     11.52 o 
   2   9   2       33.80       39.90      8.48 o 
   3   9   2       51.97       47.25      9.97 o 
  -8  10   2        0.81       -2.36      6.73 o 
  -7  10   2        4.43        0.22      6.33 o 
  -6  10   2      219.59      199.48     15.47 o 
  -5  10   2       87.68       93.82     10.92 o 
  -4  10   2       16.98        4.02      5.08 o 
  -3  10   2       42.99       31.99      6.97 o 
  -2  10   2       25.67       11.35      5.86 o 
  -1  10   2      188.81      179.51     13.36 o 
   0  10   2      155.66      151.17     18.38 o 
   1  10   2      122.91      136.44     19.37 o 
   2  10   2      135.28      134.45     21.15 o 
  -7  11   2       11.19        7.29      7.75 o 
  -6  11   2       29.93       26.39      9.03 o 
  -5  11   2       50.37       43.91      9.25 o 
  -4  11   2       17.52       15.78      6.74 o 
  -3  11   2       13.73        8.55      6.29 o 
  -2  11   2       38.65       25.39      7.48 o 
  -1  11   2       13.01        7.16      6.13 o 
   0  11   2        1.45        4.29      8.80 o 
   1  11   2       60.78       74.45     17.49 o 
  -6  12   2       47.32       50.45     10.83 o 
  -5  12   2        1.42       -0.85      6.54 o 
  -4  12   2       49.55       47.05     11.26 o 
  -3  12   2       46.85       41.36      9.69 o 
  -2  12   2       64.21       53.20     10.72 o 
  -1  12   2      157.90      166.38     23.87 o 
   0  12   2      128.59      136.96     22.41 o 
   2 -13   3       19.73       14.82      8.88 o 
   3 -13   3       21.55        7.74      7.33 o 
   4 -13   3       45.89       42.59     10.40 o 
   0 -12   3       26.87       28.38     13.40 o 
   1 -12   3       21.93       23.25     11.73 o 
   2 -12   3        0.96       -1.13      5.62 o 
   3 -12   3       55.94       50.39     10.18 o 
   4 -12   3      156.52      169.53     14.86 o 
   5 -12   3      138.66      153.77     15.65 o 
   6 -12   3       26.82       25.78      9.24 o 
  -2 -11   3      138.93      144.50     22.72 o 
  -1 -11   3        7.68        4.08      8.48 o 
   0 -11   3       13.09       10.68      9.53 o 
   1 -11   3       96.91       99.32     13.30 o 
   2 -11   3      171.82      178.06     13.69 o 
   3 -11   3      103.24      110.85     12.11 o 
   4 -11   3        0.45       -3.75      5.33 o 
   5 -11   3       19.82       13.38      7.02 o 
   6 -11   3       11.37       15.17      7.82 o 
   7 -11   3       69.15       72.50     12.34 o 
  -3 -10   3       10.74       14.24     12.98 o 
  -2 -10   3        5.52        5.65      9.63 o 
  -1 -10   3      215.57      227.33     23.04 o 
   0 -10   3      129.98      118.43     17.49 o 
   1 -10   3      392.53      414.19     18.37 o 
   2 -10   3      258.61      250.30     14.86 o 
   3 -10   3      550.37      496.83     20.38 o 
   4 -10   3      175.89      164.22     12.91 o 
   5 -10   3       12.03        8.79      5.55 o 
   6 -10   3       49.85       38.80      8.28 o 
   7 -10   3       14.18       -0.88      6.52 o 
   8 -10   3      127.59      148.06     15.73 o 
  -4  -9   3        3.97        0.77      7.18 o 
  -3  -9   3      148.01      139.66     14.49 o 
  -2  -9   3       36.24       26.43      8.27 o 
  -1  -9   3       98.55       86.58      9.99 o 
   0  -9   3       27.23       24.64      6.21 o 
   1  -9   3      213.11      225.72     12.86 o 
   2  -9   3       47.26       27.28      6.10 o 
   3  -9   3      458.51      440.32     19.16 o 
   4  -9   3       84.71       61.65      8.49 o 
   5  -9   3      271.68      270.24     15.50 o 
   6  -9   3       91.01      100.42     11.58 o 
   7  -9   3       20.64       15.33      7.58 o 
   8  -9   3       72.72       56.20     11.02 o 
  -5  -8   3        1.52        2.28      7.48 o 
  -4  -8   3        1.43       -0.85      6.03 o 
  -3  -8   3       97.14       98.56     11.03 o 
  -2  -8   3      202.79      201.16     13.50 o 
  -1  -8   3      252.66      261.37     13.61 o 
   0  -8   3      173.87      170.29      8.42 o 
   1  -8   3      441.79      414.54     17.59 o 
   2  -8   3      394.46      380.33     26.28 o 
   3  -8   3      249.51      204.96     11.91 o 
   4  -8   3      249.08      262.62     16.49 o 
   5  -8   3       97.69       93.60     10.11 o 
   6  -8   3      133.60      112.86     11.77 o 
   7  -8   3      327.29      329.65     20.00 o 
   8  -8   3      133.74      138.73     14.55 o 
  -5  -7   3       64.25       69.21     11.42 o 
  -4  -7   3      112.86      114.08     12.40 o 
  -3  -7   3      157.42      170.63     12.74 o 
  -2  -7   3      252.01      233.63     13.13 o 
  -1  -7   3      128.39      129.89      7.15 o 
   0  -7   3        3.45        1.31      2.50 o 
   1  -7   3      577.59      566.94     12.21 o 
   2  -7   3      928.50      939.71     14.39 o 
   3  -7   3      578.89      553.56     18.05 o 
   4  -7   3      411.54      382.30     18.64 o 
   5  -7   3      254.92      227.80     17.96 o 
   6  -7   3      531.47      533.20     20.73 o 
   7  -7   3        1.81        0.42      5.54 o 
   8  -7   3        4.11       -4.85      6.02 o 
  -6  -6   3       29.33       32.35      9.63 o 
  -5  -6   3       17.39       15.24      7.17 o 
  -4  -6   3       78.31       70.39      9.74 o 
  -3  -6   3      345.67      341.00     16.31 o 
  -2  -6   3      722.77      767.32     21.67 o 
  -1  -6   3      422.07      422.31     10.81 o 
   0  -6   3      724.24      688.53     16.84 o 
   1  -6   3       73.55       53.59      4.10 o 
   2  -6   3       51.26       44.35      3.47 o 
   3  -6   3       27.25       23.40      2.84 o 
   4  -6   3       99.24       96.50      8.10 o 
   5  -6   3      305.95      291.34     13.88 o 
   6  -6   3      230.60      210.01     12.48 o 
   7  -6   3      152.42      154.66     12.18 o 
   8  -6   3        5.66        3.81      6.04 o 
   9  -6   3       93.74      103.14     20.10 o 
  -6  -5   3       49.11       48.19      9.80 o 
  -5  -5   3      246.43      230.21     19.21 o 
  -4  -5   3       27.47       22.65      6.18 o 
  -3  -5   3      277.36      255.80     13.29 o 
  -2  -5   3      615.32      646.12     22.33 o 
  -1  -5   3      245.40      192.10      6.77 o 
   0  -5   3      365.05      348.75      8.76 o 
   1  -5   3      967.09      984.65     24.79 o 
   2  -5   3      119.45       96.66      4.47 o 
   3  -5   3      378.35      332.40      8.20 o 
   4  -5   3      815.76      850.45     20.21 o 
   5  -5   3       80.39       61.52      5.44 o 
   6  -5   3      169.57      148.88      8.10 o 
   7  -5   3       57.98       39.65      7.36 o 
   8  -5   3      214.51      240.31     23.46 o 
   9  -5   3      203.73      246.49     26.39 o 
  -7  -4   3       33.36       38.65     10.55 o 
  -6  -4   3       16.26       20.81      7.24 o 
  -5  -4   3        3.45        3.35      4.98 o 
  -4  -4   3      106.31       99.64      9.99 o 
  -3  -4   3        3.23        1.90      3.34 o 
  -2  -4   3      451.60      440.63     14.38 o 
  -1  -4   3     1490.89     1500.31     19.85 o 
   0  -4   3       41.41       36.34      3.11 o 
   1  -4   3     1828.42     1918.11     52.23 o 
   2  -4   3        0.92        1.18      1.43 o 
   3  -4   3      516.61      517.50     10.04 o 
   4  -4   3      171.55      164.03      6.67 o 
   5  -4   3      458.82      470.57     10.99 o 
   6  -4   3       18.19        8.27      3.74 o 
   7  -4   3        2.95        3.18      3.94 o 
   8  -4   3       11.42       15.29     10.47 o 
   9  -4   3        1.10        1.78     12.88 o 
  -7  -3   3      517.93      538.81     24.06 o 
  -6  -3   3      101.93      103.48     11.34 o 
  -5  -3   3       36.38       20.08      5.83 o 
  -4  -3   3      112.96      101.29      8.73 o 
  -3  -3   3      555.36      521.05     15.88 o 
  -2  -3   3       11.77        7.14      1.75 o 
  -1  -3   3      727.41      693.84      9.97 o 
   0  -3   3      383.19      350.03      7.06 o 
   1  -3   3     4732.73     4868.60     96.43 o 
   2  -3   3     2259.91     2490.61     26.46 o 
   3  -3   3      368.36      296.09      8.95 o 
   4  -3   3      494.98      536.30     27.40 o 
   5  -3   3      313.57      322.28     10.44 o 
   6  -3   3      903.14      978.68     19.47 o 
   7  -3   3      533.41      562.95     20.96 o 
   8  -3   3      227.81      241.75     15.97 o 
  -8  -2   3       47.35       48.73     10.73 o 
  -7  -2   3       12.71        4.95      5.88 o 
  -6  -2   3        3.76        7.41      5.11 o 
  -5  -2   3        3.71        2.62      3.87 o 
  -4  -2   3      788.27      786.34     20.28 o 
  -3  -2   3      500.69      490.84     14.51 o 
  -2  -2   3      135.75      135.41      7.02 o 
  -1  -2   3     1294.36     1237.05     14.91 o 
   0  -2   3       98.60      109.56      3.61 o 
   1  -2   3        8.19        5.78      1.42 o 
   3  -2   3     1773.39     1882.41     19.26 o 
   4  -2   3     1247.55     1316.43     18.19 o 
   5  -2   3      317.41      309.63     10.26 o 
   6  -2   3       12.49        4.30      3.36 o 
   7  -2   3       40.08       33.39      7.55 o 
   8  -2   3      127.86      120.51     18.90 o 
  -8  -1   3       20.87       15.11      8.43 o 
  -7  -1   3       23.61       24.02     10.21 o 
  -6  -1   3       24.64       14.21      5.81 o 
  -5  -1   3      109.72      103.85      9.14 o 
  -4  -1   3      195.91      184.92      9.94 o 
  -3  -1   3       62.40       83.90      6.19 o 
  -2  -1   3       31.59       37.99      4.03 o 
  -1  -1   3     2579.66     2813.32     33.65 o 
   0  -1   3     3858.58     3800.12    137.17 o 
   1  -1   3      121.98      121.78      5.83 o 
   2  -1   3     1093.94     1109.07     12.51 o 
   3  -1   3      624.92      591.60     10.88 o 
   4  -1   3       36.02       32.56      3.87 o 
   5  -1   3      231.98      231.09      9.06 o 
   6  -1   3        5.00        5.59      4.50 o 
   7  -1   3      286.91      303.85     16.36 o 
   8  -1   3       27.02       25.94      8.37 o 
  -8   0   3       13.11        4.91      6.89 o 
  -7   0   3       21.70       14.03      6.33 o 
  -6   0   3      117.45      113.54     12.15 o 
  -5   0   3      322.40      314.66     13.69 o 
  -4   0   3     1718.11     2023.40     54.81 o 
  -3   0   3     1216.77     1314.74     25.96 o 
  -2   0   3     5050.04     5653.85     27.39 o 
  -1   0   3     3071.71     3227.03     25.91 o 
   0   0   3        5.81        8.02      1.68 o 
   1   0   3      128.83      121.88      4.07 o 
   2   0   3     1090.26     1084.38     34.38 o 
   3   0   3     1503.57     1600.67     28.22 o 
   4   0   3       89.37       75.86      4.93 o 
   5   0   3       42.73       29.74      4.45 o 
   6   0   3       63.82       56.86      8.29 o 
   7   0   3        1.31       -2.33      5.03 o 
   8   0   3       26.84       21.22      8.53 o 
  -9   1   3       72.23       81.49     13.09 o 
  -8   1   3      115.56      117.21     13.51 o 
  -7   1   3       72.95       67.14      9.18 o 
  -6   1   3      518.59      492.63     18.12 o 
  -5   1   3      121.09      100.78      5.61 o 
  -4   1   3     3090.91     3437.82     33.72 o 
  -3   1   3     2681.40     2955.47     30.97 o 
  -2   1   3     1128.50     1133.42     30.03 o 
  -1   1   3     1452.99     1482.99     11.81 o 
   0   1   3     1282.25     1326.32     18.82 o 
   1   1   3    15772.52    16813.40    150.88 o 
   2   1   3     1970.63     2151.25     18.70 o 
   3   1   3      465.55      476.79     10.11 o 
   4   1   3       13.01       12.05      2.96 o 
   5   1   3        8.91        4.93      4.54 o 
   6   1   3       20.75       12.73      5.92 o 
   7   1   3      131.89      121.83     13.21 o 
   8   1   3       14.03        3.76      7.95 o 
  -9   2   3        7.29        8.31      7.69 o 
  -8   2   3       22.32       20.76      8.22 o 
  -7   2   3      135.59      111.22     12.51 o 
  -6   2   3      272.52      290.55     11.53 o 
  -5   2   3      358.52      348.38      9.82 o 
  -4   2   3       64.49       87.80      5.05 o 
  -3   2   3      853.88      875.57     12.13 o 
  -2   2   3      149.59      189.77      5.83 o 
  -1   2   3     4319.76     4302.75     49.91 o 
   0   2   3      330.01      304.24      6.18 o 
   1   2   3     2130.37     2135.00     18.46 o 
   2   2   3     1423.31     1552.53     19.42 o 
   3   2   3        3.20        2.85      2.15 o 
   4   2   3        3.85        0.05      2.36 o 
   5   2   3      443.08      462.00     20.26 o 
   6   2   3      520.27      558.21     34.97 o 
   7   2   3       51.39       46.56      9.91 o 
  -9   3   3        5.36        6.28     11.52 o 
  -8   3   3       16.29       17.92      7.01 o 
  -7   3   3       21.63       16.97      5.99 o 
  -6   3   3      800.68      835.08     16.73 o 
  -5   3   3      301.03      302.17      9.35 o 
  -4   3   3       91.17       85.16      4.76 o 
  -3   3   3       55.52       30.58      2.92 o 
  -2   3   3       76.03       84.09      3.51 o 
  -1   3   3     2742.38     2743.62     18.68 o 
   0   3   3       20.33       12.37      2.23 o 
   1   3   3      203.03      158.06      5.92 o 
   2   3   3     1119.63     1205.82     25.48 o 
   3   3   3      293.66      267.29     10.45 o 
   4   3   3        5.39        2.53      4.29 o 
   5   3   3       84.97       80.10     11.26 o 
   6   3   3       23.56       21.97      7.74 o 
   7   3   3       12.46        7.02      7.72 o 
  -9   4   3       23.69       22.51     12.04 o 
  -8   4   3        0.37       -3.25      8.17 o 
  -7   4   3       30.70       19.09      5.87 o 
  -6   4   3      124.81      119.92      7.15 o 
  -5   4   3       39.00       20.48      3.46 o 
  -4   4   3      235.93      231.28      8.44 o 
  -2   4   3     3757.86     4148.26     83.41 o 
  -1   4   3       46.06       23.79      2.49 o 
   0   4   3      296.44      282.05      7.66 o 
   1   4   3      428.63      437.98     14.20 o 
   2   4   3       40.77       38.47      4.27 o 
   3   4   3      159.73      143.82      7.30 o 
   4   4   3       65.25       59.45      8.55 o 
   5   4   3      271.84      298.53     35.76 o 
   6   4   3        5.16        5.06      6.41 o 
  -9   5   3        7.84       10.86      8.35 o 
  -8   5   3      315.25      333.61     27.12 o 
  -7   5   3       66.08       62.30      8.66 o 
  -6   5   3       16.05       10.75      4.90 o 
  -5   5   3      548.45      549.80     12.67 o 
  -4   5   3      921.15     1005.64     33.69 o 
  -3   5   3      333.33      300.97     11.67 o 
  -2   5   3      113.12       79.59      3.51 o 
  -1   5   3      851.06      817.68     12.50 o 
   0   5   3      297.65      272.58      8.28 o 
   1   5   3      789.22      816.22     15.37 o 
   2   5   3       10.68        9.52      3.38 o 
   3   5   3       15.57       12.18      5.44 o 
   4   5   3        2.27        1.04      4.71 o 
   5   5   3       45.46       38.22     11.62 o 
   6   5   3       66.63       69.17     11.67 o 
  -9   6   3        5.78        0.63     10.05 o 
  -8   6   3        1.76        7.22      9.42 o 
  -7   6   3      238.51      233.48     14.58 o 
  -6   6   3      172.81      188.18     12.14 o 
  -5   6   3      384.51      355.75     18.53 o 
  -4   6   3     1031.99     1025.87     33.61 o 
  -3   6   3      353.10      363.95     18.95 o 
  -2   6   3       13.61       11.14      2.14 o 
  -1   6   3       88.22       79.32      4.87 o 
   0   6   3      696.05      765.54     14.90 o 
   1   6   3      680.08      673.32     15.14 o 
   2   6   3       35.55       40.13      5.29 o 
   3   6   3       78.57       64.68      8.80 o 
   4   6   3       73.59       79.46     10.68 o 
   5   6   3      316.79      365.47     20.89 o 
  -9   7   3       29.78       23.56     13.30 o 
  -8   7   3       10.31        6.80      6.69 o 
  -7   7   3       60.60       60.15      9.20 o 
  -6   7   3        0.75        0.37      4.33 o 
  -5   7   3        6.79        5.87      4.43 o 
  -4   7   3     1124.61     1064.51     25.67 o 
  -3   7   3      142.76      132.82      9.65 o 
  -2   7   3       63.06       59.22      7.11 o 
  -1   7   3      757.11      795.29     15.89 o 
   0   7   3        0.93        2.67      2.91 o 
   1   7   3      228.19      200.75      9.50 o 
   2   7   3        0.45       -0.88      4.14 o 
   3   7   3      243.15      290.42     16.29 o 
   4   7   3      176.63      190.30     14.99 o 
   5   7   3        2.69        0.32      7.41 o 
  -9   8   3       29.78       23.77     14.24 o 
  -8   8   3      176.00      208.62     15.70 o 
  -7   8   3      118.83      124.15     13.05 o 
  -6   8   3      322.03      350.90     17.91 o 
  -5   8   3      609.88      635.09     22.63 o 
  -4   8   3       45.47       39.04      7.12 o 
  -3   8   3       38.87       26.21      6.01 o 
  -2   8   3        0.79        3.05      3.86 o 
  -1   8   3      729.22      746.67     22.05 o 
   0   8   3        2.69        2.23      4.23 o 
   1   8   3       85.92       92.13      7.79 o 
   2   8   3        1.89        2.82      5.19 o 
   3   8   3      255.26      290.98     17.48 o 
   4   8   3       31.95       31.90     10.79 o 
  -8   9   3       50.11       56.62     11.18 o 
  -7   9   3       22.48       22.18      8.13 o 
  -6   9   3       21.11       11.62      6.03 o 
  -5   9   3        6.60        1.50      4.58 o 
  -4   9   3      422.79      468.37     19.99 o 
  -3   9   3     2075.25     2113.42     50.00 o 
  -2   9   3      491.77      471.60     19.03 o 
  -1   9   3       42.13       34.60      7.18 o 
   0   9   3        5.94        4.09      5.10 o 
   1   9   3       21.90       21.26      9.21 o 
   2   9   3        8.89        9.42      9.74 o 
   3   9   3       53.74       69.66     11.28 o 
  -8  10   3       24.43       17.16      8.84 o 
  -7  10   3       24.06       14.69      7.62 o 
  -6  10   3       49.69       47.62      9.62 o 
  -5  10   3      177.15      155.98     13.29 o 
  -4  10   3       46.26       29.21      9.95 o 
  -3  10   3      114.14      103.99     11.61 o 
  -2  10   3       94.19       96.38     10.62 o 
  -1  10   3       88.13       99.61     10.88 o 
   0  10   3        2.30       -0.15      5.54 o 
   1  10   3      213.87      234.45     23.35 o 
   2  10   3       28.22       27.96     12.98 o 
  -7  11   3       15.96       13.22      8.40 o 
  -6  11   3       31.77       18.95      7.85 o 
  -5  11   3      144.74      143.24     18.01 o 
  -4  11   3      101.84       96.57     12.02 o 
  -3  11   3        2.77        0.18      6.41 o 
  -2  11   3       78.13       86.64     11.77 o 
  -1  11   3       19.75       24.79      7.93 o 
   0  11   3        0.36        6.81      9.95 o 
   1  11   3        1.44        2.51     10.26 o 
  -6  12   3        6.83        5.97      7.97 o 
  -5  12   3        9.20        3.67      7.28 o 
  -4  12   3        3.26        1.01      6.74 o 
  -3  12   3       88.19       76.64     11.93 o 
  -2  12   3       12.70       15.29      8.60 o 
  -1  12   3       75.18       72.84     19.27 o 
   2 -13   4        2.51       -2.39      7.28 o 
   3 -13   4        0.32        3.07      7.99 o 
   4 -13   4       24.33       27.53      9.54 o 
   0 -12   4       43.63       40.00     15.60 o 
   1 -12   4       49.22       44.61     12.98 o 
   2 -12   4       12.86       15.29      7.51 o 
   3 -12   4      353.02      411.39     24.40 o 
   4 -12   4       14.06        8.81      6.81 o 
   5 -12   4        0.40        1.03      6.69 o 
   6 -12   4        8.79        8.21      8.26 o 
  -2 -11   4      324.60      371.82     32.98 o 
  -1 -11   4       53.15       51.94     15.08 o 
   0 -11   4       24.61       27.75     12.15 o 
   1 -11   4        0.47       -2.51      5.44 o 
   2 -11   4       15.52        4.31      5.68 o 
   3 -11   4        5.52        0.74      5.52 o 
   4 -11   4       21.40       20.32      6.77 o 
   5 -11   4        2.81       -1.27      5.59 o 
   6 -11   4       42.34       37.84      9.73 o 
   7 -11   4      267.00      327.74     20.78 o 
  -3 -10   4       35.13       34.03     14.66 o 
  -2 -10   4      106.69      108.27     19.16 o 
  -1 -10   4      364.93      378.84     29.11 o 
   0 -10   4       63.18       51.52     12.15 o 
   1 -10   4      469.99      474.74     22.98 o 
   2 -10   4      752.15      772.54     37.64 o 
   3 -10   4      244.98      209.42     14.05 o 
   4 -10   4       33.77       25.31      7.03 o 
   5 -10   4       60.23       28.52      7.45 o 
   6 -10   4       39.44       29.31     11.52 o 
   7 -10   4       50.56       37.57     10.00 o 
  -4  -9   4      111.19      114.37     14.57 o 
  -3  -9   4      101.18       96.67     11.88 o 
  -2  -9   4       31.68       17.83      6.36 o 
  -1  -9   4        8.08        5.69      5.08 o 
   0  -9   4       67.93       59.55      8.06 o 
   1  -9   4       69.20       61.46      7.96 o 
   2  -9   4      130.34      120.89     10.35 o 
   3  -9   4      143.38      120.89     10.45 o 
   4  -9   4      199.79      181.63     12.25 o 
   5  -9   4      112.81      108.06     11.18 o 
   6  -9   4        0.62       -0.18      5.02 o 
   7  -9   4        0.50       -3.34      6.01 o 
   8  -9   4        7.91       -0.23      9.32 o 
  -5  -8   4      317.24      368.25     22.72 o 
  -4  -8   4        3.12        0.73      6.23 o 
  -3  -8   4       57.48       65.76      9.74 o 
  -2  -8   4        0.89       -2.88      4.44 o 
  -1  -8   4      173.33      177.03     17.75 o 
   0  -8   4      126.07      124.44      7.11 o 
   1  -8   4      570.48      548.46     18.24 o 
   2  -8   4      165.47      149.47     10.35 o 
   3  -8   4      186.73      124.06      9.66 o 
   4  -8   4     1012.31      912.41     25.46 o 
   5  -8   4       10.97        8.75      4.75 o 
   6  -8   4     1379.66     1464.92     41.41 o 
   7  -8   4      149.53      160.72     13.10 o 
   8  -8   4       38.76       37.79      9.65 o 
  -5  -7   4       39.33       44.16     10.06 o 
  -4  -7   4      105.88       98.27     11.88 o 
  -3  -7   4      126.55      131.86     12.15 o 
  -2  -7   4      277.26      257.90     13.92 o 
  -1  -7   4      436.13      433.90     12.06 o 
   0  -7   4       15.04       10.70      3.21 o 
   1  -7   4      499.16      510.51     14.15 o 
   2  -7   4      382.32      355.11      9.56 o 
   3  -7   4      197.75      174.95     10.40 o 
   4  -7   4      425.63      440.75     19.89 o 
   5  -7   4      454.55      481.07     18.73 o 
   6  -7   4      221.54      230.63     14.13 o 
   7  -7   4      102.08       99.63     11.62 o 
   8  -7   4       47.75       55.39     14.66 o 
  -6  -6   4       17.59       20.20      8.81 o 
  -5  -6   4        0.57       -0.49      5.58 o 
  -4  -6   4       52.02       51.84      8.74 o 
  -3  -6   4      305.09      318.02     18.95 o 
  -2  -6   4      133.27      137.33     10.03 o 
  -1  -6   4       73.36       61.75      4.86 o 
   0  -6   4      152.82      147.00      8.86 o 
   1  -6   4       35.37       24.55      3.30 o 
   2  -6   4       95.87       80.32      6.77 o 
   3  -6   4       66.49       56.83      4.28 o 
   4  -6   4       60.63       47.23      4.26 o 
   5  -6   4      885.12      935.77     24.65 o 
   6  -6   4      330.53      345.18     16.17 o 
   7  -6   4       82.28       85.86     10.44 o 
   8  -6   4        5.57        2.83      6.49 o 
  -6  -5   4       29.16       22.51      7.77 o 
  -5  -5   4      104.88       96.25     11.44 o 
  -4  -5   4        3.92        3.13      4.59 o 
  -3  -5   4       83.39       72.18      8.37 o 
  -2  -5   4      440.54      427.08      9.64 o 
  -1  -5   4     1032.50     1010.06     15.00 o 
   0  -5   4      717.36      682.89     12.46 o 
   1  -5   4      283.72      258.04     12.25 o 
   2  -5   4       12.53       18.19      2.73 o 
   3  -5   4      112.05       87.78      4.81 o 
   4  -5   4      907.71      899.93     15.47 o 
   5  -5   4      257.12      274.53      8.70 o 
   6  -5   4        2.25        2.13      3.24 o 
   7  -5   4       11.82        3.65      5.14 o 
   8  -5   4      261.53      296.22     25.44 o 
  -7  -4   4       10.06        9.68      7.90 o 
  -6  -4   4      191.65      179.95     14.48 o 
  -5  -4   4       13.11       12.81      5.96 o 
  -4  -4   4      221.21      211.06     12.64 o 
  -3  -4   4       15.38       12.43      4.40 o 
  -2  -4   4       29.63       29.38      3.00 o 
  -1  -4   4      288.24      286.47      7.60 o 
   0  -4   4     1418.77     1470.31     43.97 o 
   1  -4   4        7.78        1.84      1.51 o 
   2  -4   4      209.71      169.51      5.84 o 
   3  -4   4       31.29       25.09      3.04 o 
   4  -4   4      362.89      318.77      9.37 o 
   5  -4   4      339.95      335.89     10.81 o 
   6  -4   4        2.47        2.04      3.26 o 
   7  -4   4       83.00       60.95      7.80 o 
   8  -4   4       31.73       31.94     13.19 o 
  -7  -3   4      318.65      342.99     19.90 o 
  -6  -3   4      160.75      158.06     12.88 o 
  -5  -3   4      302.80      299.74     15.54 o 
  -4  -3   4        3.13        3.65      3.79 o 
  -3  -3   4     2153.83     2101.39     31.43 o 
  -2  -3   4       78.50       59.44      3.19 o 
  -1  -3   4     1177.49     1175.14     38.21 o 
   0  -3   4       39.09       55.94      3.46 o 
   1  -3   4       44.63       60.01      3.38 o 
   2  -3   4      343.75      282.66      7.11 o 
   3  -3   4     2662.35     2802.46     24.24 o 
   5  -3   4        0.99       -0.14      2.55 o 
   6  -3   4      668.86      685.11     16.94 o 
   7  -3   4      206.95      213.46     21.83 o 
   8  -3   4      136.07      148.05     14.29 o 
  -8  -2   4       40.74       37.79     10.23 o 
  -7  -2   4       35.72       33.79      8.38 o 
  -6  -2   4      165.26      160.61     12.35 o 
  -5  -2   4       69.84       60.66      7.85 o 
  -4  -2   4       11.28        8.54      3.98 o 
  -3  -2   4      543.03      544.91     15.22 o 
  -2  -2   4      433.74      459.17     13.18 o 
  -1  -2   4     2338.16     2510.56     60.16 o 
   0  -2   4      783.51      818.21     21.52 o 
   1  -2   4     1950.94     2031.03     41.46 o 
   2  -2   4      252.47      249.59      6.41 o 
   3  -2   4      588.61      614.77     13.87 o 
   4  -2   4      134.69      107.54      5.86 o 
   5  -2   4       92.64       84.93      6.10 o 
   6  -2   4      136.56      134.72      8.10 o 
   7  -2   4      408.65      424.81     25.92 o 
   8  -2   4      533.80      592.99     24.37 o 
  -8  -1   4       31.98       36.16      9.36 o 
  -7  -1   4       14.70        6.03      5.63 o 
  -6  -1   4       10.68        3.12      4.65 o 
  -5  -1   4      538.47      523.25     17.95 o 
  -4  -1   4      120.90      104.69      7.82 o 
  -3  -1   4     1494.79     1590.35     24.39 o 
  -2  -1   4     1537.28     1562.90     20.39 o 
  -1  -1   4      969.94      904.57     17.64 o 
   0  -1   4        2.92        1.00      1.15 o 
   1  -1   4        9.15        5.77      1.32 o 
   2  -1   4      486.79      511.25      8.83 o 
   3  -1   4     1037.16     1078.83     31.67 o 
   4  -1   4      211.86      192.01      7.57 o 
   5  -1   4       45.88       43.25      5.01 o 
   6  -1   4        1.21       -1.84      4.44 o 
   7  -1   4        1.46        0.50      5.13 o 
   8  -1   4        9.69        8.17     10.37 o 
  -8   0   4       20.90       14.41      7.25 o 
  -7   0   4        1.35       -0.37      4.95 o 
  -6   0   4      149.38      136.33     10.69 o 
  -5   0   4      233.83      213.07     11.21 o 
  -4   0   4     4100.17     4595.29     69.35 o 
  -3   0   4      952.37      951.32     23.83 o 
  -2   0   4      684.40      619.58     20.68 o 
  -1   0   4     4775.24     5322.61     37.59 o 
   0   0   4      154.83      139.77      5.15 o 
   1   0   4       73.47       53.77      2.56 o 
   2   0   4       10.65        1.65      1.70 o 
   3   0   4      854.47      888.71     13.95 o 
   4   0   4        9.72        6.31      2.78 o 
   5   0   4       56.34       52.16      5.46 o 
   6   0   4      137.76      130.23     10.55 o 
   7   0   4      200.28      203.75     14.51 o 
   8   0   4       25.18       29.42     13.30 o 
  -9   1   4       67.37       64.83     14.76 o 
  -8   1   4      291.24      246.25     16.61 o 
  -7   1   4      169.67      166.90     12.65 o 
  -6   1   4     1931.56     2094.04     56.86 o 
  -5   1   4      930.80      977.01     23.19 o 
  -4   1   4      161.93      144.77      5.87 o 
  -3   1   4     1036.03     1089.86     29.40 o 
  -2   1   4      110.52       98.60      3.96 o 
  -1   1   4     1741.76     1904.69     31.98 o 
   0   1   4     1020.13     1059.38     38.77 o 
   1   1   4     4040.11     4404.77     91.97 o 
   2   1   4     4874.27     5144.54     38.56 o 
   3   1   4      262.26      262.37      7.92 o 
   4   1   4      329.91      328.07     11.30 o 
   5   1   4      135.11      129.31      9.95 o 
   6   1   4       41.18       30.87      7.91 o 
   7   1   4       48.06       46.20      9.55 o 
  -9   2   4       77.58       78.36     12.10 o 
  -8   2   4      376.05      376.22     19.08 o 
  -7   2   4      422.83      417.20     18.57 o 
  -6   2   4        2.96        0.43      3.40 o 
  -5   2   4      389.02      393.15     10.53 o 
  -4   2   4       16.76       30.83      3.58 o 
  -3   2   4     3783.83     4044.62     43.78 o 
  -2   2   4      249.27      227.81      5.91 o 
  -1   2   4       22.85       13.78      1.96 o 
   0   2   4       12.24       11.72      1.93 o 
   1   2   4      488.43      424.57      9.90 o 
   2   2   4     1538.83     1544.42     18.02 o 
   3   2   4      271.28      292.23      8.95 o 
   4   2   4      611.16      648.29     14.24 o 
   5   2   4      260.08      251.39     13.89 o 
   6   2   4      956.30     1080.78     30.81 o 
   7   2   4       26.59       22.90      8.24 o 
  -9   3   4        0.43        1.88     11.41 o 
  -8   3   4        5.61        5.24      6.21 o 
  -7   3   4      278.47      256.69     13.96 o 
  -6   3   4      177.22      167.03      8.12 o 
  -5   3   4     1033.44     1085.98     17.38 o 
  -4   3   4        7.43        3.36      2.12 o 
  -3   3   4      425.86      474.90     14.70 o 
  -2   3   4     1620.61     1845.23     20.91 o 
  -1   3   4      580.01      552.09      9.06 o 
   0   3   4     1084.88     1109.78     22.86 o 
   1   3   4      359.42      334.11     11.64 o 
   2   3   4      555.74      531.49     11.66 o 
   3   3   4       32.27       24.15      3.90 o 
   4   3   4       67.85       74.39      8.76 o 
   5   3   4       56.67       47.57      8.34 o 
   6   3   4      155.16      146.63     13.90 o 
   7   3   4       69.88       50.05     15.81 o 
  -9   4   4       27.09       35.29     14.76 o 
  -8   4   4        2.92       -3.04      8.38 o 
  -7   4   4       55.00       53.83      8.03 o 
  -6   4   4        0.76        0.76      2.99 o 
  -5   4   4     1524.44     1645.47     24.17 o 
  -4   4   4      908.34      987.36     14.70 o 
  -3   4   4     1820.90     1991.75     47.38 o 
  -2   4   4       15.18        4.50      1.77 o 
  -1   4   4      587.23      550.61      9.92 o 
   0   4   4       52.85       53.01      4.04 o 
   1   4   4      256.36      246.20     12.68 o 
   2   4   4       57.75       52.23      5.12 o 
   3   4   4       19.93        7.25      3.28 o 
   4   4   4      454.17      480.08     19.01 o 
   5   4   4      107.20      108.43     12.07 o 
   6   4   4        8.44        9.98      7.37 o 
  -9   5   4        3.62        3.40      7.11 o 
  -8   5   4       46.71       38.43     12.77 o 
  -7   5   4      277.24      286.28     14.83 o 
  -6   5   4      631.22      655.67     20.37 o 
  -5   5   4        3.26        3.24      2.59 o 
  -4   5   4       59.57       53.17      3.87 o 
  -3   5   4      207.63      173.26      5.28 o 
  -2   5   4      189.65      156.24      7.23 o 
  -1   5   4     1717.13     1693.04     35.15 o 
   0   5   4        6.37        6.23      2.54 o 
   1   5   4      424.10      443.82     11.91 o 
   2   5   4        2.77        1.07      2.82 o 
   3   5   4        3.14        1.81      4.22 o 
   4   5   4      138.05      156.65     12.72 o 
   5   5   4      718.36      825.23     28.62 o 
   6   5   4       95.44      118.01     20.42 o 
  -9   6   4       75.65       54.13     16.33 o 
  -8   6   4      155.65      158.43     21.05 o 
  -7   6   4       91.35       85.91     10.33 o 
  -6   6   4        3.08        3.22      4.25 o 
  -5   6   4      267.95      259.83     13.45 o 
  -4   6   4      538.25      537.68     33.98 o 
  -3   6   4      164.63      160.98      9.91 o 
  -2   6   4       30.20       23.81      3.09 o 
  -1   6   4       53.96       49.06      6.03 o 
   0   6   4      692.30      712.92     14.70 o 
   1   6   4       76.44       64.70      5.98 o 
   2   6   4      200.42      213.63      9.81 o 
   3   6   4     1778.71     1982.42     73.24 o 
   4   6   4      224.47      230.01     16.13 o 
   5   6   4        1.33        2.72      6.73 o 
  -9   7   4        8.28       11.20     11.83 o 
  -8   7   4        5.38        1.99      6.45 o 
  -7   7   4       74.66       87.01     10.82 o 
  -6   7   4       14.98       11.76      5.77 o 
  -5   7   4       80.54       90.89      9.73 o 
  -4   7   4      144.15      110.64      9.48 o 
  -3   7   4        5.75        4.32      3.75 o 
  -2   7   4      116.71      111.79      9.11 o 
  -1   7   4      167.89      163.58      7.30 o 
   0   7   4      184.69      179.15      8.38 o 
   1   7   4      664.92      751.28     17.70 o 
   2   7   4      182.02      210.94     13.28 o 
   3   7   4       48.13       56.08      9.39 o 
   4   7   4      214.74      247.36     21.57 o 
  -9   8   4      201.34      221.98     27.33 o 
  -8   8   4       10.77       11.73      7.89 o 
  -7   8   4      140.98      135.67     13.26 o 
  -6   8   4      154.49      158.73     12.54 o 
  -5   8   4      170.53      157.89     12.01 o 
  -4   8   4       11.77        5.56      4.65 o 
  -3   8   4        1.19        2.12      4.25 o 
  -2   8   4      228.05      205.20     12.51 o 
  -1   8   4      320.80      328.96     15.07 o 
   0   8   4        8.20        7.02      4.80 o 
   1   8   4       88.14       68.19      6.97 o 
   2   8   4       55.92       65.40      9.40 o 
   3   8   4      112.86      123.48     13.28 o 
   4   8   4       72.43       86.10     12.63 o 
  -8   9   4      152.87      172.67     15.83 o 
  -7   9   4      293.62      336.24     40.84 o 
  -6   9   4        1.04       -0.11      5.55 o 
  -5   9   4      753.97      715.54     25.02 o 
  -4   9   4      272.75      267.52     15.61 o 
  -3   9   4      775.71      840.02     25.75 o 
  -2   9   4       88.23       94.56     10.37 o 
  -1   9   4      133.41      135.94     11.00 o 
   0   9   4       30.83       23.07      6.70 o 
   1   9   4       31.73       38.01     11.41 o 
   2   9   4      134.85      133.19     19.37 o 
   3   9   4        7.96        8.90      7.72 o 
  -8  10   4        0.34       -3.45      6.99 o 
  -7  10   4       74.43       68.57     11.44 o 
  -6  10   4       34.67       22.16      8.03 o 
  -5  10   4        5.00        0.55      5.29 o 
  -4  10   4       40.12       39.97     10.84 o 
  -3  10   4      540.86      581.46     29.53 o 
  -2  10   4       72.98       79.35     10.84 o 
  -1  10   4        9.15       10.28      6.06 o 
   0  10   4       46.05       31.26      8.70 o 
   1  10   4      144.24      182.72     23.46 o 
   2  10   4      198.85      253.50     26.39 o 
  -7  11   4       18.99       11.65      8.61 o 
  -6  11   4        8.49        5.45      7.51 o 
  -5  11   4       73.57       74.23     14.40 o 
  -4  11   4       25.63       27.91      8.58 o 
  -3  11   4       21.45       19.63      7.66 o 
  -2  11   4        9.78       14.78      7.14 o 
  -1  11   4        6.71        6.67      6.96 o 
   0  11   4      113.59      138.53     20.63 o 
   1  11   4      142.94      195.18     25.34 o 
  -6  12   4       54.68       70.77     12.51 o 
  -5  12   4       48.57       55.62     11.44 o 
  -4  12   4       25.72       31.52      9.16 o 
  -3  12   4       23.35       28.18      9.14 o 
  -2  12   4       18.59        5.04      7.68 o 
  -1  12   4        0.78        1.87      8.21 o 
   3 -13   5       19.49        5.02     10.42 o 
   0 -12   5       47.49       36.54     14.66 o 
   1 -12   5        8.42       10.16     10.26 o 
   2 -12   5       19.21       19.81      7.78 o 
   3 -12   5       44.03       38.69      9.05 o 
   4 -12   5      136.43      137.95     14.29 o 
   5 -12   5       13.05        6.86      7.13 o 
   6 -12   5        1.38       -1.77      7.41 o 
  -2 -11   5      132.24      144.29     23.66 o 
  -1 -11   5       88.57       95.18     19.06 o 
   0 -11   5        1.02        1.36      8.17 o 
   1 -11   5       10.82        3.74      6.03 o 
   2 -11   5       36.55       36.67      8.32 o 
   3 -11   5       42.63       46.11      8.60 o 
   4 -11   5      116.03      137.78     13.51 o 
   5 -11   5       32.62       21.39      7.89 o 
   6 -11   5      126.19      130.11     15.55 o 
   7 -11   5      139.47      156.39     16.44 o 
  -3 -10   5       96.46      107.54     20.31 o 
  -2 -10   5      365.89      413.92     32.98 o 
  -1 -10   5      207.50      224.39     23.14 o 
   0 -10   5        2.16       -4.50      6.91 o 
   1 -10   5        6.05        5.99      5.18 o 
   2 -10   5      345.91      331.97     17.22 o 
   3 -10   5      387.10      359.95     17.95 o 
   4 -10   5        0.83        0.17      4.89 o 
   5 -10   5        7.19        1.63      5.36 o 
   6 -10   5       44.53       31.80      8.33 o 
   7 -10   5       12.24       13.56      7.47 o 
  -4  -9   5       29.91       28.22      9.25 o 
  -3  -9   5        2.97        7.42      6.79 o 
  -2  -9   5        2.50        0.53      5.08 o 
  -1  -9   5       25.97       17.79      6.28 o 
   0  -9   5      339.41      363.00     15.72 o 
   1  -9   5      108.05      100.03      9.69 o 
   2  -9   5      453.45      449.43     21.73 o 
   3  -9   5       66.54       46.99      7.58 o 
   4  -9   5       55.43       36.81      7.32 o 
   5  -9   5      142.47      119.45     11.60 o 
   6  -9   5      350.90      351.51     18.58 o 
   7  -9   5       32.64       26.21      8.42 o 
   8  -9   5        2.44       -0.54      7.91 o 
  -5  -8   5       15.96       23.16      9.50 o 
  -4  -8   5       23.11       17.64      7.50 o 
  -3  -8   5      148.67      132.23     19.16 o 
  -2  -8   5       43.38       28.20      7.10 o 
  -1  -8   5      235.59      226.22     13.18 o 
   0  -8   5       37.31       18.91      4.14 o 
   1  -8   5       42.02       30.46      4.38 o 
   2  -8   5       18.55       10.38      4.25 o 
   3  -8   5       41.13       17.29      5.16 o 
   4  -8   5     1412.85     1461.79     32.05 o 
   5  -8   5       48.30       41.79      7.55 o 
   6  -8   5      153.99      167.49     13.10 o 
   7  -8   5        5.86        8.96      6.10 o 
   8  -8   5       24.55       25.67      9.10 o 
  -5  -7   5       93.55      104.11     13.42 o 
  -4  -7   5       18.98       18.19      7.18 o 
  -3  -7   5       62.69       55.76      8.92 o 
  -2  -7   5      235.41      228.27     13.25 o 
  -1  -7   5      395.17      372.60     12.06 o 
   0  -7   5        0.83       -1.37      2.46 o 
   1  -7   5      152.16      147.68      6.89 o 
   2  -7   5     1999.38     2084.02     39.77 o 
   3  -7   5       78.14       78.52      7.96 o 
   4  -7   5        1.75       -0.02      3.66 o 
   5  -7   5      253.71      268.41     14.39 o 
   6  -7   5      470.38      506.88     29.00 o 
   7  -7   5      136.90      140.09     12.87 o 
   8  -7   5      204.66      240.01     16.59 o 
  -6  -6   5        7.97        7.52      7.31 o 
  -5  -6   5       78.26       68.03     10.77 o 
  -4  -6   5       32.49       28.77      7.47 o 
  -3  -6   5      251.41      244.88     14.04 o 
  -2  -6   5       66.51       47.29      7.10 o 
  -1  -6   5       40.72       32.76      3.96 o 
   0  -6   5      984.91     1032.71     16.75 o 
   1  -6   5      776.01      770.25     17.65 o 
   2  -6   5      481.16      477.25     23.91 o 
   3  -6   5      163.08      135.76      6.39 o 
   4  -6   5      336.22      316.62      8.92 o 
   5  -6   5       64.51       62.77      7.89 o 
   6  -6   5      355.29      366.33     16.98 o 
   7  -6   5        0.42       -0.89      5.08 o 
   8  -6   5       42.31       38.17      9.40 o 
  -6  -5   5        0.31        2.08      6.44 o 
  -5  -5   5        0.38       -2.12      4.93 o 
  -4  -5   5      651.87      634.11     22.02 o 
  -3  -5   5      647.64      658.96     20.99 o 
  -2  -5   5      432.55      409.93      9.76 o 
  -1  -5   5      683.95      643.95     19.62 o 
   0  -5   5      458.27      472.94     18.85 o 
   1  -5   5      569.16      531.79     23.45 o 
   2  -5   5      464.83      516.87     15.17 o 
   3  -5   5      106.48      103.36      5.48 o 
   4  -5   5      764.27      771.58     15.02 o 
   5  -5   5      720.90      736.50     16.34 o 
   6  -5   5      135.54      140.26      7.26 o 
   7  -5   5       11.12        5.92      5.81 o 
   8  -5   5       17.11       35.08     12.88 o 
  -7  -4   5       22.71        9.83      7.46 o 
  -6  -4   5      112.83      104.39     12.74 o 
  -5  -4   5      587.99      582.35     22.32 o 
  -4  -4   5       27.78       22.37      7.22 o 
  -3  -4   5      588.33      581.42     18.41 o 
  -2  -4   5       30.37       28.54      3.20 o 
  -1  -4   5      170.46      144.79      5.75 o 
   0  -4   5     4362.06     4599.30     90.90 o 
   1  -4   5      570.44      503.09     13.27 o 
   2  -4   5      377.25      316.33      9.58 o 
   3  -4   5      149.25      150.40      6.80 o 
   4  -4   5     1162.46     1218.54     18.56 o 
   5  -4   5       33.18       24.30      4.00 o 
   6  -4   5      120.95       97.97      7.41 o 
   7  -4   5        1.40        1.42      3.51 o 
   8  -4   5       29.96       20.52     10.16 o 
  -7  -3   5      249.20      263.44     17.88 o 
  -6  -3   5       71.66       67.37      9.91 o 
  -5  -3   5      204.69      212.12     15.39 o 
  -4  -3   5      118.08      102.84     13.09 o 
  -3  -3   5      196.42      155.74      9.33 o 
  -2  -3   5      169.29      146.70      7.85 o 
  -1  -3   5       80.46       53.61      3.51 o 
   0  -3   5      218.20      256.45      6.68 o 
   1  -3   5       38.91       29.01      2.86 o 
   2  -3   5     5810.65     6419.25     34.66 o 
   3  -3   5     1281.03     1361.28     17.61 o 
   4  -3   5     1022.09      996.07     32.19 o 
   5  -3   5        7.76        6.11      3.05 o 
   6  -3   5       89.09       88.80      7.52 o 
   7  -3   5       22.35       18.86      6.46 o 
   8  -3   5        1.76        4.29      9.74 o 
  -8  -2   5        9.80        7.74      7.56 o 
  -7  -2   5      612.39      657.95     25.72 o 
  -6  -2   5      489.90      522.33     21.21 o 
  -5  -2   5      280.55      265.15     13.77 o 
  -4  -2   5       36.31       27.35      7.28 o 
  -3  -2   5       28.56       27.21      4.72 o 
  -2  -2   5     2195.53     2553.49    113.64 o 
  -1  -2   5     3667.37     3920.42     45.78 o 
   0  -2   5     6515.67     6704.01     36.21 o 
   1  -2   5      246.76      257.31      7.98 o 
   2  -2   5      299.39      220.40      8.39 o 
   3  -2   5      309.29      313.87     10.01 o 
   4  -2   5      270.34      254.42      8.80 o 
   5  -2   5       12.92        9.20      3.32 o 
   6  -2   5      351.57      365.59     12.69 o 
   7  -2   5      605.20      669.60     23.76 o 
   8  -2   5      269.45      317.69     26.18 o 
  -8  -1   5        6.88        3.74      6.66 o 
  -7  -1   5       69.49       57.38      9.55 o 
  -6  -1   5       25.03       20.95      6.35 o 
  -5  -1   5      601.48      583.98     19.16 o 
  -4  -1   5      443.78      469.06     15.51 o 
  -3  -1   5     1003.74     1075.30     12.09 o 
  -2  -1   5       40.31       24.03      2.78 o 
  -1  -1   5      376.91      330.93     11.07 o 
   0  -1   5      444.24      422.88      6.61 o 
   1  -1   5       56.56       54.54      2.58 o 
   2  -1   5     1281.88     1336.49     25.91 o 
   3  -1   5       37.95       33.97      4.01 o 
   4  -1   5      321.94      289.79      9.94 o 
   5  -1   5       63.35       48.19      5.37 o 
   6  -1   5       54.55       50.87      6.14 o 
   7  -1   5      235.96      239.23     15.04 o 
   8  -1   5        7.20       13.09     11.41 o 
  -8   0   5       15.06        7.46      6.65 o 
  -7   0   5      162.59      155.91     12.73 o 
  -6   0   5     1342.63     1381.69     40.52 o 
  -5   0   5        1.32       -0.11      3.40 o 
  -4   0   5      256.95      285.52      7.69 o 
  -3   0   5      652.84      672.97     10.73 o 
  -2   0   5      766.43      704.10     26.92 o 
  -1   0   5     2073.24     2073.45     42.45 o 
   0   0   5       65.52       70.72      4.34 o 
   1   0   5       63.68       36.76      2.56 o 
   2   0   5       31.81       23.50      5.09 o 
   3   0   5      189.88      182.09      6.66 o 
   4   0   5      105.11       91.04      5.76 o 
   5   0   5      194.92      183.80      8.51 o 
   6   0   5      234.61      259.56     15.44 o 
   7   0   5       29.45       24.92     10.26 o 
   8   0   5        7.07        0.63     10.26 o 
  -9   1   5       63.77       64.58     11.70 o 
  -8   1   5      515.52      476.42     21.97 o 
  -7   1   5       53.20       43.59      8.01 o 
  -6   1   5      212.85      202.37     12.50 o 
  -5   1   5       23.59       15.62      3.38 o 
  -4   1   5       33.62       27.25      3.50 o 
  -3   1   5      471.91      434.21      9.20 o 
  -2   1   5      891.99      875.71     14.65 o 
  -1   1   5     1032.35     1081.41     21.17 o 
   0   1   5      269.44      264.31      5.28 o 
   1   1   5       87.42       67.69      3.57 o 
   2   1   5     1044.24     1049.78     15.96 o 
   3   1   5     1310.13     1417.66     36.23 o 
   4   1   5      260.97      268.78      9.52 o 
   5   1   5       12.47        4.06      3.41 o 
   6   1   5        0.44        3.32      5.18 o 
   7   1   5       52.91       33.51     12.98 o 
  -9   2   5       57.61       56.33     11.36 o 
  -8   2   5       68.51       57.32      9.76 o 
  -7   2   5      277.79      290.11     15.62 o 
  -6   2   5       37.53       25.90      6.08 o 
  -5   2   5        4.43        1.16      2.41 o 
  -4   2   5      373.58      350.59      9.17 o 
  -3   2   5      510.16      531.26     10.36 o 
  -2   2   5      752.34      782.05     11.27 o 
  -1   2   5      345.58      384.11      9.08 o 
   0   2   5        1.23        3.09      1.68 o 
   1   2   5     7151.13     8039.38     88.09 o 
   2   2   5     5367.34     5981.65    122.07 o 
   3   2   5       45.89       47.36      5.22 o 
   4   2   5       31.46       24.65      4.20 o 
   5   2   5      127.83      115.54     10.61 o 
   6   2   5      184.45      161.62     13.16 o 
   7   2   5       13.38       10.58     10.99 o 
  -9   3   5       75.93       71.94     17.07 o 
  -8   3   5        1.35        0.68      6.20 o 
  -7   3   5      192.46      185.19     12.70 o 
  -6   3   5       20.59       15.71      4.54 o 
  -5   3   5      143.35      143.86      6.95 o 
  -4   3   5      896.51      865.47     23.06 o 
  -3   3   5       26.72       41.69      3.53 o 
  -2   3   5       52.77       65.32      3.83 o 
  -1   3   5      244.06      227.73      6.40 o 
   0   3   5     1953.55     2119.73     30.75 o 
   1   3   5       21.46       23.85      3.30 o 
   2   3   5      250.73      249.24      8.55 o 
   3   3   5       41.99       33.90      4.50 o 
   4   3   5      244.91      233.38      9.59 o 
   5   3   5      224.63      244.91     14.74 o 
   6   3   5       56.59       50.68     14.24 o 
  -9   4   5      194.70      219.16     25.55 o 
  -8   4   5        5.90        1.68      9.32 o 
  -7   4   5       73.56       72.93      8.75 o 
  -6   4   5        8.69       12.53      3.87 o 
  -5   4   5      474.22      467.13     12.40 o 
  -4   4   5       56.37       49.40      4.13 o 
  -3   4   5      253.37      277.32      7.69 o 
  -2   4   5      264.24      288.29     11.16 o 
  -1   4   5      699.68      671.37     11.39 o 
   0   4   5     2517.17     2729.64     45.32 o 
   1   4   5       35.97       29.73      3.94 o 
   2   4   5       84.89       76.53      5.84 o 
   3   4   5      553.37      511.61     17.52 o 
   4   4   5      315.41      329.36     17.07 o 
   5   4   5       43.38       47.07      8.85 o 
   6   4   5       57.40       48.06     14.97 o 
  -9   5   5      118.49      109.15     14.15 o 
  -8   5   5      106.63       89.74     16.23 o 
  -7   5   5       28.17       15.31      6.09 o 
  -6   5   5        5.67        2.48      4.58 o 
  -5   5   5      611.58      626.85     13.46 o 
  -4   5   5      159.64      143.16      6.02 o 
  -3   5   5      362.40      379.18      8.78 o 
  -2   5   5      397.26      416.85     18.61 o 
  -1   5   5      635.79      647.17     15.34 o 
   0   5   5      342.69      338.18      9.82 o 
   1   5   5      208.23      198.63      8.45 o 
   2   5   5      824.22      856.06     21.43 o 
   3   5   5     1271.61     1425.18     31.53 o 
   4   5   5      100.61      110.23     11.44 o 
   5   5   5       12.99       11.06      6.98 o 
   6   5   5        6.74       14.55     11.41 o 
  -9   6   5        7.01        7.33     10.68 o 
  -8   6   5       10.31        3.87      8.90 o 
  -7   6   5      150.99      154.81     12.70 o 
  -6   6   5        2.09       -1.38      4.08 o 
  -5   6   5      148.56      134.29     10.31 o 
  -4   6   5       56.03       52.82      7.03 o 
  -3   6   5      228.12      208.82      9.51 o 
  -2   6   5      508.34      463.37     18.64 o 
  -1   6   5      304.21      286.40      9.03 o 
   0   6   5      633.82      615.31     14.25 o 
   1   6   5      901.13      934.62     18.56 o 
   2   6   5       73.37       72.82      8.50 o 
   3   6   5       16.62       17.07      6.07 o 
   4   6   5      124.58      128.84     12.97 o 
   5   6   5       10.09       11.62     10.79 o 
  -9   7   5        2.17        5.86     10.79 o 
  -8   7   5        4.21        5.04      6.38 o 
  -7   7   5       64.50       59.59      9.62 o 
  -6   7   5      598.04      598.65     22.14 o 
  -5   7   5      111.80      107.75     10.62 o 
  -4   7   5       84.03       79.07      8.73 o 
  -3   7   5        2.43        0.95      3.96 o 
  -2   7   5       48.33       59.37      7.58 o 
  -1   7   5     1279.26     1273.77     19.68 o 
   0   7   5      333.32      356.39     11.84 o 
   1   7   5      102.16      102.46      7.61 o 
   2   7   5      145.99      149.53     11.61 o 
   3   7   5       62.52       63.45      9.70 o 
   4   7   5        1.20       -0.13     10.47 o 
  -8   8   5        0.79        3.90      7.22 o 
  -7   8   5        2.84        7.07      6.26 o 
  -6   8   5      100.45      119.78     12.25 o 
  -5   8   5      247.71      256.56     14.92 o 
  -4   8   5        2.20        2.44      4.55 o 
  -3   8   5      186.33      150.68     11.37 o 
  -2   8   5      235.27      219.90     12.88 o 
  -1   8   5       19.07       17.08      5.32 o 
   0   8   5       21.65       21.71      6.06 o 
   1   8   5      177.10      160.72      9.57 o 
   2   8   5       16.06       22.50      7.17 o 
   3   8   5       93.60      107.54     12.94 o 
  -8   9   5      121.11      158.69     30.42 o 
  -7   9   5     1129.89     1311.35     36.98 o 
  -6   9   5      229.15      221.90     15.39 o 
  -5   9   5        2.68        0.47      5.33 o 
  -4   9   5        2.19        2.53      5.10 o 
  -3   9   5      240.03      225.91     13.99 o 
  -2   9   5      218.74      202.44     13.40 o 
  -1   9   5      136.66      147.65     12.03 o 
   0   9   5      183.36      213.00     14.24 o 
   1   9   5        6.72        9.32      8.69 o 
   2   9   5       16.30       22.93     11.31 o 
   3   9   5        4.60       -9.53     10.16 o 
  -8  10   5        6.91        1.33      7.81 o 
  -7  10   5       12.26       18.10      8.26 o 
  -6  10   5        2.80       -1.43      5.98 o 
  -5  10   5       12.50        4.87      6.21 o 
  -4  10   5       55.75       56.86     12.25 o 
  -3  10   5      803.71      869.00     35.65 o 
  -2  10   5      625.67      646.20     24.21 o 
  -1  10   5        2.17        1.68      5.83 o 
   0  10   5        5.78        7.48      6.72 o 
   1  10   5      171.62      217.27     24.50 o 
   2  10   5       88.25       91.73     18.01 o 
  -7  11   5       17.51       16.00      8.92 o 
  -6  11   5       56.33       49.92     10.47 o 
  -5  11   5       46.94       48.26     10.24 o 
  -4  11   5        1.24        1.05      6.38 o 
  -3  11   5       26.90       17.66      7.59 o 
  -2  11   5       76.03       77.70     11.25 o 
  -1  11   5      105.89      129.21     13.96 o 
   0  11   5        5.33        9.21     10.37 o 
  -6  12   5        2.23        4.41      8.51 o 
  -5  12   5       31.52       32.38      9.32 o 
  -4  12   5      136.62      126.71     15.14 o 
  -3  12   5       24.69       20.07      8.81 o 
  -2  12   5       59.92       37.41     10.25 o 
   0 -12   6       12.83       10.16     11.41 o 
   1 -12   6       50.45       35.92     13.61 o 
   2 -12   6       95.64      105.29     12.85 o 
   3 -12   6       53.85       49.48      9.95 o 
   4 -12   6        1.11       -2.64      6.27 o 
   5 -12   6       11.33        1.34      7.40 o 
  -2 -11   6        3.69        4.08     11.10 o 
  -1 -11   6       28.39       22.51     11.62 o 
   0 -11   6      113.98      142.20     20.84 o 
   1 -11   6      108.93      132.25     12.92 o 
   2 -11   6      152.07      145.33     12.66 o 
   3 -11   6       55.24       49.40      8.92 o 
   4 -11   6      204.40      212.82     15.49 o 
   5 -11   6       20.65        9.66      6.84 o 
   6 -11   6       32.89       14.80      8.03 o 
  -3 -10   6       59.11       70.05     17.38 o 
  -2 -10   6      506.58      603.34     38.74 o 
  -1 -10   6      136.89      156.65     21.57 o 
   0 -10   6       31.01       18.01      9.32 o 
   1 -10   6        0.58       -0.87      4.91 o 
   2 -10   6      121.16      115.95     11.43 o 
   3 -10   6      306.72      288.83     16.19 o 
   4 -10   6       33.64       30.01      7.33 o 
   5 -10   6        1.24       -2.43      5.11 o 
   6 -10   6        8.35        6.20      6.81 o 
   7 -10   6       64.09       68.90     11.91 o 
  -4  -9   6       12.97       17.71      8.25 o 
  -3  -9   6        5.16        4.83      6.50 o 
  -2  -9   6       53.13       48.99      9.00 o 
  -1  -9   6       60.68       57.84      8.96 o 
   0  -9   6      326.12      333.79     15.30 o 
   1  -9   6      362.78      370.77     16.44 o 
   2  -9   6      734.81      743.78     23.48 o 
   3  -9   6      213.72      166.63     11.85 o 
   4  -9   6      253.16      203.17     13.35 o 
   5  -9   6       39.17       36.71      7.80 o 
   6  -9   6      125.05      135.95     12.81 o 
   7  -9   6      107.01       97.41     13.98 o 
  -4  -8   6      197.56      207.18     16.07 o 
  -3  -8   6      112.00      110.04     12.18 o 
  -2  -8   6       70.52       54.53      8.44 o 
  -1  -8   6      815.32      807.69     23.82 o 
   0  -8   6       63.51       50.13      5.60 o 
   1  -8   6      834.52      842.40     17.26 o 
   2  -8   6     2464.88     2524.94     40.04 o 
   3  -8   6       86.32       88.00      9.09 o 
   4  -8   6       20.00        5.80      4.66 o 
   5  -8   6      209.27      206.00     13.43 o 
   6  -8   6      167.26      162.90     12.96 o 
   7  -8   6        0.67        0.55      6.16 o 
   8  -8   6        2.26        8.80     10.05 o 
  -5  -7   6       93.03      103.13     13.48 o 
  -4  -7   6       87.14       78.91     10.94 o 
  -3  -7   6        5.01        8.99      5.46 o 
  -2  -7   6      120.36      116.61      9.90 o 
  -1  -7   6      144.40      144.45      7.68 o 
   0  -7   6     3740.32     4046.09     39.14 o 
   1  -7   6      119.06      110.01      6.48 o 
   2  -7   6       31.53       20.00      3.53 o 
   3  -7   6      180.29      141.09      9.69 o 
   4  -7   6       30.64       35.21      6.15 o 
   5  -7   6       54.25       55.89      8.14 o 
   6  -7   6      151.74      159.01     12.69 o 
   7  -7   6      137.39      158.31     13.98 o 
   8  -7   6       29.77       45.65     13.40 o 
  -6  -6   6       26.58       22.71      8.75 o 
  -5  -6   6      229.48      240.27     16.84 o 
  -4  -6   6      106.80      107.13     11.58 o 
  -3  -6   6       93.43       94.98     11.88 o 
  -2  -6   6      182.01      181.71     11.29 o 
  -1  -6   6      733.51      745.09     14.84 o 
   0  -6   6     1062.11     1027.09     17.26 o 
   1  -6   6      388.24      409.79     10.82 o 
   2  -6   6      768.69      798.15     24.22 o 
   3  -6   6        0.65        0.13      2.15 o 
   4  -6   6      604.08      592.71     14.11 o 
   5  -6   6        7.82        4.62      4.10 o 
   6  -6   6      169.03      168.17     12.35 o 
   7  -6   6       11.36       10.07      6.28 o 
   8  -6   6       59.97       61.05     14.76 o 
  -6  -5   6      184.04      194.71     16.13 o 
  -5  -5   6       55.54       49.86      8.92 o 
  -4  -5   6       11.12        8.39      4.88 o 
  -3  -5   6      125.86      118.52      9.73 o 
  -2  -5   6      469.81      487.18     10.94 o 
  -1  -5   6      501.95      489.19     11.43 o 
   0  -5   6      388.82      404.07     10.40 o 
   1  -5   6       88.06       82.58      4.86 o 
   2  -5   6        0.73        0.11      1.88 o 
   3  -5   6        6.38        4.25      2.46 o 
   4  -5   6      368.98      338.53     10.58 o 
   5  -5   6      244.07      229.25      9.52 o 
   6  -5   6       78.00       70.04      6.94 o 
   7  -5   6       17.76       16.89      6.55 o 
  -7  -4   6        1.41       -3.22      6.69 o 
  -6  -4   6       72.43       50.98      9.66 o 
  -5  -4   6       75.50       76.11     13.87 o 
  -4  -4   6      187.47      191.00     12.52 o 
  -3  -4   6        3.42        2.33      3.64 o 
  -2  -4   6       36.08       21.37      3.11 o 
  -1  -4   6     1140.15     1109.19     15.70 o 
   0  -4   6     2117.47     2184.63     21.94 o 
   1  -4   6      403.81      381.24      9.04 o 
   2  -4   6      430.44      459.57     11.40 o 
   3  -4   6       22.65       23.76      3.32 o 
   4  -4   6      294.75      259.62      9.09 o 
   5  -4   6      192.07      183.18      8.51 o 
   6  -4   6        2.38        0.46      3.37 o 
   7  -4   6       12.57        7.28      5.37 o 
  -7  -3   6        6.64        1.15      6.40 o 
  -6  -3   6      115.35      112.80     12.10 o 
  -5  -3   6        4.45        2.29      4.58 o 
  -4  -3   6      102.48       84.13     11.52 o 
  -3  -3   6       89.13       72.28      7.40 o 
  -2  -3   6        1.64       -0.10      1.77 o 
  -1  -3   6      893.48      853.96     32.42 o 
   0  -3   6     1632.83     1866.16     41.81 o 
   1  -3   6      100.70      126.94      5.01 o 
   2  -3   6      161.05      218.61      6.59 o 
   3  -3   6     1261.69     1388.78     38.09 o 
   4  -3   6      148.87      122.56      6.33 o 
   5  -3   6       20.57       12.20      3.63 o 
   6  -3   6       18.19       15.96      4.39 o 
   7  -3   6        8.36        0.85      5.47 o 
   8  -3   6        0.35       -2.30      9.32 o 
  -8  -2   6        2.61       -1.99      6.66 o 
  -7  -2   6      297.06      303.76     18.23 o 
  -6  -2   6     1092.50     1158.75     31.25 o 
  -5  -2   6      339.05      314.10     16.54 o 
  -4  -2   6       53.53       45.52      6.48 o 
  -3  -2   6      124.32      118.23      4.43 o 
  -2  -2   6     8639.87     9736.14     69.08 o 
  -1  -2   6       13.23       16.39      2.53 o 
   0  -2   6      172.35      219.95      9.68 o 
   1  -2   6      912.09     1002.25     11.72 o 
   2  -2   6     1713.27     1745.17     17.34 o 
   3  -2   6     1479.05     1572.63     23.62 o 
   4  -2   6      530.02      564.66     11.69 o 
   5  -2   6        2.31        3.31      2.99 o 
   6  -2   6       15.94       15.71      4.45 o 
   7  -2   6      321.88      326.90     25.24 o 
   8  -2   6      199.06      188.16     22.20 o 
  -8  -1   6       31.07       21.85     10.26 o 
  -7  -1   6       70.35       57.43      9.40 o 
  -6  -1   6       95.77       83.66      9.79 o 
  -5  -1   6       13.18        8.82      4.57 o 
  -4  -1   6       59.43       52.47      6.75 o 
  -3  -1   6      275.08      286.58     11.70 o 
  -2  -1   6     1590.70     1710.72     16.77 o 
  -1  -1   6     1088.65     1074.63     25.96 o 
   0  -1   6      544.25      547.14     13.79 o 
   1  -1   6      150.47      142.77      4.58 o 
   2  -1   6      703.85      672.64     10.59 o 
   3  -1   6      490.13      499.54      9.52 o 
   4  -1   6      125.24      101.53      6.09 o 
   5  -1   6       16.13       13.50      3.90 o 
   6  -1   6      250.26      241.81     10.83 o 
   7  -1   6      511.39      508.16     31.31 o 
   8  -1   6      161.23      134.34     21.57 o 
  -8   0   6      451.55      436.74     23.14 o 
  -7   0   6       55.89       52.73      9.40 o 
  -6   0   6      670.42      651.22     21.77 o 
  -5   0   6        9.33        6.05      4.08 o 
  -4   0   6      532.79      584.49     35.17 o 
  -3   0   6      460.51      417.30     11.24 o 
  -2   0   6      622.57      597.97     10.35 o 
  -1   0   6      880.88      997.60     16.00 o 
   0   0   6      940.48      920.76     34.97 o 
   1   0   6      503.81      465.46     11.77 o 
   2   0   6     1984.45     2121.59     18.69 o 
   3   0   6      300.57      342.39      9.35 o 
   4   0   6       18.74       17.42      3.69 o 
   5   0   6       14.20        9.71      3.76 o 
   6   0   6       59.91       56.33     12.36 o 
   7   0   6        9.71       11.41      9.53 o 
  -9   1   6       70.49       79.23     14.71 o 
  -8   1   6      334.09      256.77     16.84 o 
  -7   1   6       13.66        8.51      5.96 o 
  -6   1   6        6.46        2.38      4.65 o 
  -5   1   6       17.15       15.47      3.56 o 
  -4   1   6      436.77      426.34     11.22 o 
  -3   1   6     2321.81     2434.49     22.42 o 
  -2   1   6     1462.09     1560.17     16.66 o 
  -1   1   6       80.63       73.37      3.68 o 
   0   1   6       94.64       78.23      3.22 o 
   1   1   6     1326.06     1340.66     27.21 o 
   2   1   6      990.53     1039.92     14.50 o 
   3   1   6       46.69       49.19      4.55 o 
   4   1   6      682.38      678.26     15.01 o 
   5   1   6       87.63       87.76      7.11 o 
   6   1   6       69.27       59.27     13.61 o 
   7   1   6        1.86        8.59     10.05 o 
  -9   2   6        1.60        2.93      7.70 o 
  -8   2   6      233.17      241.97     15.76 o 
  -7   2   6       43.37       33.65      7.20 o 
  -6   2   6      421.70      430.38     17.20 o 
  -5   2   6        1.22       -2.66      2.45 o 
  -4   2   6      300.46      298.85      8.95 o 
  -3   2   6      277.23      260.98      7.79 o 
  -2   2   6       76.67       67.08      4.02 o 
  -1   2   6     1596.53     1677.62     16.97 o 
   0   2   6     1514.88     1660.83     16.54 o 
   1   2   6     1461.47     1503.90     18.67 o 
   2   2   6      877.45      855.44     22.23 o 
   3   2   6      216.50      216.01     10.34 o 
   4   2   6       71.48       59.79      5.91 o 
   5   2   6        1.96        2.14      4.80 o 
   6   2   6       69.41       58.32     14.14 o 
   7   2   6       25.79       18.22     10.89 o 
  -9   3   6       17.20       17.70     12.77 o 
  -8   3   6       52.45       39.27      8.73 o 
  -7   3   6       32.36       20.33      6.60 o 
  -6   3   6      158.45      140.86      7.65 o 
  -5   3   6      383.15      364.43     10.74 o 
  -4   3   6     1989.69     2109.04     23.56 o 
  -3   3   6      296.55      265.42      7.96 o 
  -2   3   6      234.77      216.51      8.58 o 
  -1   3   6      757.95      791.13     12.14 o 
   0   3   6      737.32      720.56     12.42 o 
   1   3   6       59.37       55.06      4.48 o 
   2   3   6      581.07      586.37     18.44 o 
   3   3   6      694.80      681.43     24.35 o 
   4   3   6      228.15      239.12     10.11 o 
   5   3   6      107.59       90.68     16.13 o 
   6   3   6      120.97      112.67     18.85 o 
  -9   4   6       69.60       80.21     18.74 o 
  -8   4   6       95.62      100.52     17.49 o 
  -7   4   6       40.80       15.07      5.88 o 
  -6   4   6        1.62       -1.13      2.96 o 
  -5   4   6      222.85      230.47      8.82 o 
  -4   4   6      749.79      806.51     28.96 o 
  -3   4   6        9.06        4.73      2.22 o 
  -2   4   6        6.88        1.52      1.87 o 
  -1   4   6      113.67       91.30      4.85 o 
   0   4   6     2456.85     2483.33     73.11 o 
   1   4   6      102.01       94.71      5.99 o 
   2   4   6      527.45      542.87     13.74 o 
   3   4   6      526.84      479.57     13.64 o 
   4   4   6       51.59       50.04     10.89 o 
   5   4   6      126.22      112.88     17.49 o 
   6   4   6       23.21       23.14     12.04 o 
  -9   5   6       18.52       12.08      8.66 o 
  -8   5   6       69.70       31.73     11.73 o 
  -7   5   6       51.83       62.23      9.01 o 
  -6   5   6      303.96      350.29     15.80 o 
  -5   5   6      638.60      677.25     14.36 o 
  -4   5   6     1081.57     1132.73     16.99 o 
  -3   5   6        8.94        2.15      1.99 o 
  -2   5   6     1456.09     1513.35     18.91 o 
  -1   5   6      254.02      239.55      7.99 o 
   0   5   6     1352.06     1446.70     33.50 o 
   1   5   6      521.38      534.20     13.69 o 
   2   5   6      191.05      204.92      9.33 o 
   3   5   6       89.41       71.96      6.81 o 
   4   5   6        0.58       -0.03      5.23 o 
   5   5   6       15.18       21.36     11.52 o 
  -9   6   6       88.91      102.41     20.73 o 
  -8   6   6       17.39       18.11     10.58 o 
  -7   6   6      138.41      143.12     13.40 o 
  -6   6   6      114.46      106.50     10.33 o 
  -5   6   6      144.78      128.85     10.28 o 
  -4   6   6        9.83        6.28      4.35 o 
  -3   6   6       61.62       51.68      4.31 o 
  -2   6   6      758.11      750.54     19.95 o 
  -1   6   6     2860.60     2955.49     46.16 o 
   0   6   6       99.74       90.37      6.42 o 
   1   6   6     1692.01     1762.36     37.89 o 
   2   6   6      100.33      107.40      7.92 o 
   3   6   6      273.77      294.21     30.10 o 
   4   6   6      261.11      266.91     24.50 o 
   5   6   6        6.24       -4.19     10.16 o 
  -9   7   6        1.27        7.43     11.10 o 
  -8   7   6       32.00       25.50      8.80 o 
  -7   7   6       83.63       81.86     10.89 o 
  -6   7   6      482.81      448.12     21.52 o 
  -5   7   6       70.83       69.94      8.80 o 
  -4   7   6       43.19       45.02      8.95 o 
  -3   7   6      660.13      665.74     23.56 o 
  -2   7   6      149.05      138.08     10.03 o 
  -1   7   6      218.14      191.61      8.45 o 
   0   7   6       15.56       11.46      3.79 o 
   1   7   6      246.89      255.54     11.07 o 
   2   7   6       33.17       31.02      5.77 o 
   3   7   6       87.14      106.41     11.95 o 
   4   7   6       26.52       21.88     11.62 o 
  -8   8   6        5.33        4.75      7.48 o 
  -7   8   6       71.19       63.99     10.07 o 
  -6   8   6       87.12       85.48     10.80 o 
  -5   8   6       19.46       18.48      6.59 o 
  -4   8   6        8.08        3.30      4.77 o 
  -3   8   6      137.79      123.75     10.98 o 
  -2   8   6      157.77      154.19     11.36 o 
  -1   8   6       44.25       43.40      7.51 o 
   0   8   6        6.81        5.21      3.94 o 
   1   8   6       15.76       19.24      5.10 o 
   2   8   6       65.27       68.74      9.66 o 
   3   8   6       26.46       27.33     12.46 o 
  -8   9   6      169.66      197.68     17.34 o 
  -7   9   6        0.40        1.75      6.21 o 
  -6   9   6       92.94       94.37     12.07 o 
  -5   9   6       67.03       72.69     10.55 o 
  -4   9   6      307.01      294.47     19.69 o 
  -3   9   6       32.72       31.12      7.28 o 
  -2   9   6       27.15       25.28      7.07 o 
  -1   9   6       31.32       27.35      6.99 o 
   0   9   6        1.43       -0.04      5.22 o 
   1   9   6        0.53        6.39      8.59 o 
   2   9   6        0.61       -1.05      9.32 o 
  -7  10   6      305.40      341.56     21.23 o 
  -6  10   6      122.67      142.58     15.03 o 
  -5  10   6       32.11       22.46      7.33 o 
  -4  10   6      226.57      219.13     15.66 o 
  -3  10   6      439.72      461.81     21.26 o 
  -2  10   6     1033.03     1160.08     46.49 o 
  -1  10   6       37.74       35.26      8.38 o 
   0  10   6       21.20       15.81      7.50 o 
   1  10   6        3.77       10.99     11.20 o 
  -7  11   6        8.35        7.81      8.41 o 
  -6  11   6        4.36        5.24      7.44 o 
  -5  11   6        1.45        2.90      6.74 o 
  -4  11   6       43.88       30.33      9.00 o 
  -3  11   6       95.10      101.57     12.95 o 
  -2  11   6        7.00        3.12      6.77 o 
  -1  11   6       24.14       26.05      9.03 o 
   0  11   6       42.33       42.93     14.66 o 
  -5  12   6       22.43       16.46      9.25 o 
  -4  12   6      205.00      218.19     17.38 o 
  -3  12   6       12.59        2.79      7.91 o 
  -2  12   6        0.37        1.12      7.78 o 
   0 -12   7       85.72       98.32     20.21 o 
   1 -12   7        1.76       -1.26      8.06 o 
   2 -12   7        4.51       -1.36      6.18 o 
   3 -12   7        0.72       -2.69      6.37 o 
   4 -12   7        0.43       -1.09      6.78 o 
   5 -12   7        1.23       -1.50      7.22 o 
  -1 -11   7       50.34       66.49     16.33 o 
   0 -11   7       96.19       89.42     17.07 o 
   1 -11   7       90.99       87.13     11.42 o 
   2 -11   7      103.65       93.36     11.36 o 
   3 -11   7        0.55       -2.72      5.40 o 
   4 -11   7       16.22       17.89      7.09 o 
   5 -11   7        0.40       -2.11      6.01 o 
   6 -11   7        9.78        6.83      7.49 o 
  -3 -10   7       42.59       33.19     13.40 o 
  -2 -10   7      384.14      399.78     32.04 o 
  -1 -10   7      182.46      197.48     22.41 o 
   0 -10   7       40.38       35.18     12.57 o 
   1 -10   7        0.74        0.34      4.96 o 
   2 -10   7      136.19      120.78     11.90 o 
   3 -10   7       48.59       42.73      8.26 o 
   4 -10   7       61.13       49.99      8.88 o 
   5 -10   7      239.33      270.10     17.18 o 
   6 -10   7      240.00      233.87     17.10 o 
   7 -10   7       29.24       32.98      9.69 o 
  -4  -9   7       14.04       11.25      8.48 o 
  -3  -9   7      140.28      149.82     14.31 o 
  -2  -9   7       96.95       94.41     11.42 o 
  -1  -9   7      311.16      329.93     17.03 o 
   0  -9   7      261.90      249.49     13.70 o 
   1  -9   7       85.47       78.85     12.46 o 
   2  -9   7      499.39      486.80     19.31 o 
   3  -9   7      165.73      137.65     11.05 o 
   4  -9   7      135.52      136.95     11.66 o 
   5  -9   7        3.64        3.58      5.14 o 
   6  -9   7        4.30        6.00      6.50 o 
   7  -9   7        4.81        8.59      7.17 o 
  -4  -8   7      107.35       99.87     12.95 o 
  -3  -8   7      225.48      207.43     17.80 o 
  -2  -8   7       27.33       16.93      6.26 o 
  -1  -8   7       26.91       19.50      6.01 o 
   0  -8   7      449.44      450.31     13.30 o 
   1  -8   7      666.66      705.99     16.41 o 
   2  -8   7       91.40       68.67      8.21 o 
   3  -8   7      103.34      103.65     10.13 o 
   4  -8   7      130.52      122.93     10.76 o 
   5  -8   7      359.01      364.17     21.36 o 
   6  -8   7      127.58      120.09     12.26 o 
   7  -8   7       11.88       11.89      7.45 o 
   8  -8   7        3.63        4.92     10.99 o 
  -5  -7   7      100.70      116.42     14.62 o 
  -4  -7   7      280.33      278.75     17.86 o 
  -3  -7   7       87.69       81.89     10.23 o 
  -2  -7   7      703.06      750.17     27.49 o 
  -1  -7   7       92.52       79.62      6.51 o 
   0  -7   7      563.06      539.89     14.73 o 
   1  -7   7        2.11        0.28      2.57 o 
   2  -7   7      383.42      379.36     10.05 o 
   3  -7   7        7.24        5.01      2.74 o 
   4  -7   7       12.36        3.61      4.11 o 
   5  -7   7       21.32       17.89      4.71 o 
   6  -7   7        3.88        0.89      5.55 o 
   7  -7   7      102.05      123.14     19.06 o 
   8  -7   7       28.62       46.49     14.45 o 
  -6  -6   7       47.42       36.58     10.39 o 
  -5  -6   7      133.90      134.36     14.25 o 
  -4  -6   7      837.09      906.10     28.90 o 
  -3  -6   7       81.93       81.84      9.47 o 
  -2  -6   7       10.30        6.25      4.43 o 
  -1  -6   7      661.38      648.87     14.05 o 
   0  -6   7     1701.06     1827.51     25.79 o 
   1  -6   7        1.17        1.72      2.27 o 
   2  -6   7        0.65       -0.80      2.11 o 
   3  -6   7      134.16      125.72      6.64 o 
   4  -6   7      271.31      255.21      9.76 o 
   5  -6   7      157.36      168.28     11.25 o 
   6  -6   7       32.21       29.12      7.14 o 
   7  -6   7      323.53      382.61     27.54 o 
   8  -6   7      246.83      277.27     24.50 o 
  -6  -5   7       36.88       32.80      9.20 o 
  -5  -5   7       26.73       16.57      6.54 o 
  -4  -5   7       33.98       34.07      7.33 o 
  -3  -5   7       25.50       19.95      5.83 o 
  -2  -5   7      200.11      187.40      7.36 o 
  -1  -5   7        1.36       -0.58      2.11 o 
   0  -5   7     1646.04     1736.75     33.92 o 
   1  -5   7      115.54      103.04      5.64 o 
   2  -5   7      438.22      394.34     11.85 o 
   3  -5   7       41.55       36.66      4.16 o 
   4  -5   7       20.47       17.11      3.71 o 
   5  -5   7       92.70       77.12      6.44 o 
   6  -5   7       70.94       69.55      7.11 o 
   7  -5   7      263.57      300.31     24.08 o 
  -7  -4   7       90.89       60.31     11.39 o 
  -6  -4   7        4.29        3.08      6.20 o 
  -5  -4   7      293.75      287.85     16.28 o 
  -4  -4   7      146.44      128.29     10.68 o 
  -3  -4   7      407.95      389.53     15.62 o 
  -2  -4   7      491.25      464.69     18.95 o 
  -1  -4   7      279.34      272.08      8.39 o 
   0  -4   7      123.57      111.96      6.78 o 
   1  -4   7      163.72      179.10      6.63 o 
   2  -4   7      120.19       74.57      4.55 o 
   3  -4   7      115.77      102.12      5.70 o 
   4  -4   7      723.49      742.71     15.29 o 
   5  -4   7      134.24      125.48      7.54 o 
   6  -4   7      203.66      205.23      9.98 o 
   7  -4   7        5.27        2.72      5.08 o 
  -7  -3   7       16.69       16.31      7.91 o 
  -6  -3   7       18.50       18.58      6.90 o 
  -5  -3   7        0.55        1.99      4.84 o 
  -4  -3   7       29.19       21.57      5.95 o 
  -3  -3   7       15.04       10.74      4.17 o 
  -2  -3   7       80.89       58.07      4.17 o 
  -1  -3   7       66.30       30.63      3.33 o 
   0  -3   7        1.52        1.81      1.79 o 
   1  -3   7     1258.06     1252.05     17.44 o 
   2  -3   7      105.41      100.68      4.85 o 
   3  -3   7      103.96       89.68      4.96 o 
   4  -3   7       35.47       29.97      4.22 o 
   5  -3   7      120.69      116.23      7.20 o 
   6  -3   7      241.56      240.19     13.72 o 
   7  -3   7       73.43       72.08     10.14 o 
   8  -3   7       13.12        0.94      9.63 o 
  -8  -2   7        0.63       -7.07      7.05 o 
  -7  -2   7      114.92      113.05     12.99 o 
  -6  -2   7      966.95     1036.90     29.65 o 
  -5  -2   7      715.11      704.16     22.18 o 
  -4  -2   7      447.12      456.44     16.40 o 
  -3  -2   7       20.65       14.97      2.64 o 
  -2  -2   7       17.39       20.19      2.86 o 
  -1  -2   7        5.21        3.18      1.94 o 
   0  -2   7        0.93        0.81      1.50 o 
   1  -2   7       17.06       16.26      2.15 o 
   2  -2   7     1122.58     1189.27     38.89 o 
   3  -2   7     1623.78     1791.41     20.72 o 
   4  -2   7      534.41      589.61     20.43 o 
   5  -2   7       74.78       78.91      7.20 o 
   6  -2   7       27.73       20.88      5.89 o 
   7  -2   7      905.40     1004.69     42.62 o 
   8  -2   7       58.19       56.02     24.03 o 
  -8  -1   7       76.67       68.52     11.48 o 
  -7  -1   7        0.52        4.31      5.65 o 
  -6  -1   7      271.18      257.93     14.84 o 
  -5  -1   7        8.39        4.27      4.60 o 
  -4  -1   7       32.93       22.80      5.13 o 
  -3  -1   7      233.62      225.00      8.78 o 
  -2  -1   7     5038.26     5700.39    171.16 o 
  -1  -1   7     2759.35     2892.26     21.47 o 
   0  -1   7      402.54      395.37      6.75 o 
   1  -1   7       85.39       59.65      5.22 o 
   2  -1   7        2.55        2.65      1.79 o 
   3  -1   7      141.49      133.82      5.96 o 
   4  -1   7      112.28       95.36      5.38 o 
   5  -1   7     1680.95     1831.24     35.34 o 
   6  -1   7      335.81      344.50     16.26 o 
   7  -1   7       27.25       14.03      9.01 o 
  -8   0   7      128.12       68.81     11.08 o 
  -7   0   7      221.71      219.15     14.97 o 
  -6   0   7      272.24      253.47     14.23 o 
  -5   0   7      120.17      112.18      9.50 o 
  -4   0   7      529.10      552.11     11.55 o 
  -3   0   7       35.87       23.96      3.24 o 
  -2   0   7     1190.89     1273.93     15.49 o 
  -1   0   7      736.69      743.08     20.03 o 
   0   0   7     2247.28     2209.53     26.02 o 
   1   0   7     1341.24     1384.68     44.19 o 
   2   0   7      898.91      870.85     24.12 o 
   3   0   7        0.71        0.96      1.85 o 
   4   0   7      104.31       92.76      6.31 o 
   5   0   7        4.98        1.83      4.05 o 
   6   0   7        0.38       -7.54      6.49 o 
   7   0   7       27.99       23.77     11.10 o 
  -8   1   7      561.31      615.53     25.20 o 
  -7   1   7      115.76      108.30     11.31 o 
  -6   1   7       26.70       21.22      6.02 o 
  -5   1   7        7.62        6.65      3.16 o 
  -4   1   7      588.28      599.10     11.28 o 
  -3   1   7     1968.75     2044.12     21.61 o 
  -2   1   7      957.72      926.29     13.35 o 
  -1   1   7      723.05      710.58     17.45 o 
   0   1   7     1002.01     1019.10     11.30 o 
   1   1   7      599.13      692.01     16.33 o 
   2   1   7       23.85       13.57      3.12 o 
   3   1   7      188.84      188.28      7.63 o 
   4   1   7      969.30     1039.23     18.94 o 
   5   1   7      123.37      110.11      9.81 o 
   6   1   7       14.19       15.60      9.32 o 
   7   1   7        5.83       10.05      9.63 o 
  -9   2   7       68.87       75.00     12.28 o 
  -8   2   7      215.08      201.18     15.04 o 
  -7   2   7       22.17       16.34      6.24 o 
  -6   2   7       19.55       17.45      5.81 o 
  -5   2   7      190.59      175.17      7.95 o 
  -4   2   7      432.17      419.10     12.43 o 
  -3   2   7      500.88      512.51     11.11 o 
  -2   2   7      993.12     1075.00     22.82 o 
  -1   2   7      366.80      420.83     16.83 o 
   0   2   7        4.51       -0.10      1.50 o 
   1   2   7      546.96      547.09     21.10 o 
   2   2   7      260.65      244.40     11.35 o 
   3   2   7      214.00      204.90      8.42 o 
   4   2   7      157.09      163.04      8.24 o 
   5   2   7       65.84       58.74     13.09 o 
   6   2   7        8.31        6.60      8.80 o 
  -9   3   7       32.56       37.70     14.66 o 
  -8   3   7      125.40      122.00     12.87 o 
  -7   3   7      320.16      302.81     13.12 o 
  -6   3   7      227.47      212.10      9.34 o 
  -5   3   7      393.89      425.01     11.95 o 
  -4   3   7      443.19      447.53     11.38 o 
  -3   3   7       82.64       62.98      4.72 o 
  -2   3   7       52.24       42.11      3.86 o 
  -1   3   7      373.82      372.82      8.89 o 
   0   3   7       70.66       69.73      4.42 o 
   1   3   7       81.94       78.36      5.06 o 
   2   3   7      917.32      982.59     19.80 o 
   3   3   7      598.13      628.16     15.33 o 
   4   3   7      321.55      318.61     14.69 o 
   5   3   7       56.80       54.24     13.82 o 
   6   3   7        3.07        2.41      8.69 o 
  -9   4   7        0.56       -3.56     10.89 o 
  -8   4   7       33.82       32.77      9.00 o 
  -7   4   7        8.08       -2.20      6.91 o 
  -6   4   7      395.91      399.45     12.63 o 
  -5   4   7      207.47      203.17      8.65 o 
  -4   4   7     1449.00     1629.20     21.45 o 
  -3   4   7       49.58       31.43      4.04 o 
  -2   4   7      202.68      215.77      7.37 o 
  -1   4   7        0.69        0.05      1.90 o 
   0   4   7       46.82       43.63      4.31 o 
   1   4   7      298.36      280.89      9.35 o 
   2   4   7       57.29       46.94      5.34 o 
   3   4   7       36.14       38.73      5.23 o 
   4   4   7        3.40        4.40      7.22 o 
   5   4   7        2.91        2.09      8.59 o 
   6   4   7       36.71       37.59     14.24 o 
  -9   5   7      250.49      238.32     27.22 o 
  -8   5   7      301.75      308.27     27.64 o 
  -7   5   7       17.06        3.05      5.17 o 
  -6   5   7       69.30       81.56      9.36 o 
  -5   5   7        3.26        3.89      3.04 o 
  -4   5   7      808.94      784.73     14.62 o 
  -3   5   7       43.50       46.90      4.60 o 
  -2   5   7      775.07      801.88     23.20 o 
  -1   5   7      303.00      289.13      9.19 o 
   0   5   7      213.09      224.88      9.98 o 
   1   5   7      110.20       84.08      5.40 o 
   2   5   7        5.01        4.01      3.56 o 
   3   5   7        0.60        0.97      3.61 o 
   4   5   7       35.07       20.94     10.26 o 
   5   5   7       96.88       85.34     18.11 o 
  -9   6   7       10.91        3.35     11.10 o 
  -8   6   7       18.14       15.50     11.31 o 
  -7   6   7       23.27       21.63      6.59 o 
  -6   6   7      502.61      498.43     19.59 o 
  -5   6   7      166.79      163.45     11.50 o 
  -4   6   7       17.55       12.03      5.26 o 
  -3   6   7       23.73       17.27      3.35 o 
  -2   6   7      100.67      102.51      6.02 o 
  -1   6   7      129.59       95.06      6.13 o 
   0   6   7      356.17      355.25     12.90 o 
   1   6   7      573.71      600.59     15.63 o 
   2   6   7      540.06      569.00     16.36 o 
   3   6   7      432.32      428.37     27.43 o 
   4   6   7       79.64       63.87     14.55 o 
  -9   7   7       23.06       37.59     15.92 o 
  -8   7   7        6.96       -3.04     10.47 o 
  -7   7   7       19.17       14.97      6.96 o 
  -6   7   7      120.97      143.06     13.04 o 
  -5   7   7       63.26       52.68      8.26 o 
  -4   7   7      129.91      124.13     10.81 o 
  -3   7   7      237.16      203.50     13.98 o 
  -2   7   7      403.10      366.30     15.93 o 
  -1   7   7      164.98      150.77      7.85 o 
   0   7   7       12.44       11.08      3.92 o 
   1   7   7       30.17       24.80      4.15 o 
   2   7   7      109.74      104.41      9.01 o 
   3   7   7      121.47      118.53     18.11 o 
   4   7   7      172.27      161.36     22.09 o 
  -8   8   7       18.37       17.31      8.24 o 
  -7   8   7       65.57       64.34     10.47 o 
  -6   8   7      110.77       97.66     11.48 o 
  -5   8   7       24.37       17.55      6.71 o 
  -4   8   7        1.23        2.81      4.81 o 
  -3   8   7       47.70       38.25      7.30 o 
  -2   8   7       33.19       26.09      6.50 o 
  -1   8   7      130.27      129.16     11.02 o 
   0   8   7      209.70      208.72     13.35 o 
   1   8   7      146.60      143.55     11.94 o 
   2   8   7      320.17      354.76     25.55 o 
   3   8   7        1.46       -0.94      9.53 o 
  -8   9   7       36.49       47.53     11.38 o 
  -7   9   7       71.32       74.91     11.58 o 
  -6   9   7      183.52      182.52     14.39 o 
  -5   9   7       54.08       57.20      9.84 o 
  -4   9   7      188.04      174.32     13.11 o 
  -3   9   7        9.88        7.98      5.71 o 
  -2   9   7       93.03       72.85      9.74 o 
  -1   9   7        0.55       -1.89      5.04 o 
   0   9   7       19.98       16.83      7.14 o 
   1   9   7       30.55       35.39     12.04 o 
  -7  10   7      226.94      266.93     18.93 o 
  -6  10   7      240.11      260.81     17.76 o 
  -5  10   7        4.52       -0.51      6.53 o 
  -4  10   7       64.83       66.84     10.89 o 
  -3  10   7      315.94      338.57     18.81 o 
  -2  10   7      402.40      412.57     20.36 o 
  -1  10   7       46.44       51.97      9.44 o 
   0  10   7      179.59      197.93     15.15 o 
  -6  11   7       47.88       51.05     11.40 o 
  -5  11   7        5.50        9.33      8.03 o 
  -4  11   7        0.76       -4.62      6.57 o 
  -3  11   7        2.67       -1.47      6.11 o 
  -2  11   7      277.42      317.78     19.36 o 
  -1  11   7      276.27      341.52     20.43 o 
  -4  12   7      249.05      280.66     19.67 o 
  -3  12   7       10.55       22.73      9.44 o 
   1 -12   8        8.09        0.00      9.42 o 
   2 -12   8      151.22      169.31     15.22 o 
   3 -12   8      127.46      121.06     14.22 o 
   4 -12   8        6.31       -1.66      7.07 o 
   5 -12   8       14.99       12.44      7.89 o 
  -1 -11   8        0.33       -2.72     10.05 o 
   0 -11   8        1.11        1.15      8.90 o 
   1 -11   8       27.90       20.35      7.29 o 
   2 -11   8        2.70       -0.06      5.69 o 
   3 -11   8       95.15       98.84     11.84 o 
   4 -11   8       10.04        3.58      6.54 o 
   5 -11   8       85.08       69.25     11.42 o 
   6 -11   8        1.45       -1.65      7.52 o 
  -2 -10   8      157.74      176.44     23.87 o 
  -1 -10   8       30.55       33.09     12.88 o 
   0 -10   8      267.24      260.10     23.46 o 
   1 -10   8      174.96      201.42     13.77 o 
   2 -10   8      111.42      117.93     23.77 o 
   3 -10   8       41.97       29.52      8.90 o 
   4 -10   8       86.10       69.14     10.13 o 
   5 -10   8      165.42      160.23     13.73 o 
   6 -10   8       31.46       24.31      8.62 o 
  -3  -9   8       63.48       79.00     11.64 o 
  -2  -9   8       86.01       78.18     10.51 o 
  -1  -9   8      133.23      137.10     11.93 o 
   0  -9   8       72.51       77.53      9.18 o 
   1  -9   8        1.72        0.15      4.28 o 
   2  -9   8       25.08       20.58      6.00 o 
   3  -9   8      279.57      277.36     15.34 o 
   4  -9   8      172.59      146.68     11.88 o 
   5  -9   8        8.48        9.14      6.07 o 
   6  -9   8        2.49        4.45      6.32 o 
   7  -9   8        2.05       -0.84      9.84 o 
  -4  -8   8       53.21       54.50     10.22 o 
  -3  -8   8      183.18      194.32     14.76 o 
  -2  -8   8      230.76      259.07     15.24 o 
  -1  -8   8        4.53       -0.31      4.35 o 
   0  -8   8      126.02       97.59      7.15 o 
   1  -8   8      207.85      221.35      9.76 o 
   2  -8   8      338.31      303.82     16.02 o 
   3  -8   8      163.94      143.37     10.64 o 
   4  -8   8      184.51      169.70     12.03 o 
   5  -8   8      308.83      321.28     17.03 o 
   6  -8   8       69.84       78.94     11.07 o 
   7  -8   8      135.68      161.57     21.26 o 
  -5  -7   8      116.82      113.96     14.18 o 
  -4  -7   8      273.07      312.80     18.55 o 
  -3  -7   8       47.29       47.69      8.40 o 
  -2  -7   8      972.10     1022.67     27.57 o 
  -1  -7   8      392.91      372.58     12.21 o 
   0  -7   8        0.63       -0.99      2.65 o 
   1  -7   8      209.01      202.72      8.89 o 
   2  -7   8      481.85      495.46     13.35 o 
   3  -7   8      168.74      171.16      8.21 o 
   4  -7   8        1.03        0.36      3.47 o 
   5  -7   8        6.22        9.00      4.86 o 
   6  -7   8       41.78       37.92      8.29 o 
   7  -7   8      302.54      338.63     27.43 o 
  -6  -6   8       72.08       71.03     12.27 o 
  -5  -6   8      111.57       85.49     11.45 o 
  -4  -6   8       99.70      101.40     11.62 o 
  -3  -6   8        9.89        8.43      5.33 o 
  -2  -6   8      261.50      240.38     13.93 o 
  -1  -6   8      749.07      776.91     16.08 o 
   0  -6   8      288.94      297.53     10.30 o 
   1  -6   8      263.52      259.08      9.42 o 
   2  -6   8      171.65      142.05      6.97 o 
   3  -6   8      630.60      664.95     15.00 o 
   4  -6   8       46.47       45.83      5.46 o 
   5  -6   8      239.58      238.83     10.49 o 
   6  -6   8       45.12       43.77     11.73 o 
   7  -6   8        5.72       12.04      9.63 o 
   8  -6   8       16.36       16.13     11.83 o 
  -6  -5   8      184.38      172.63     16.39 o 
  -5  -5   8       84.37       68.67     10.40 o 
  -4  -5   8       72.54       58.46      8.77 o 
  -3  -5   8       89.35       64.34      8.40 o 
  -2  -5   8      184.89      163.25     10.33 o 
  -1  -5   8      281.78      271.16      9.06 o 
   0  -5   8     1777.72     1815.22     25.29 o 
   1  -5   8     1397.17     1446.19     19.90 o 
   2  -5   8      259.86      277.43      9.06 o 
   3  -5   8      382.99      343.33     10.35 o 
   4  -5   8       31.30       22.30      3.96 o 
   5  -5   8      139.69      129.31      7.79 o 
   6  -5   8       14.55       10.88      5.44 o 
   7  -5   8      488.38      520.72     31.83 o 
  -7  -4   8       10.47        7.14      8.05 o 
  -6  -4   8       67.69       50.47      9.48 o 
  -5  -4   8       47.77       46.29      9.27 o 
  -4  -4   8       37.15       31.98      7.12 o 
  -3  -4   8        8.30        4.79      4.14 o 
  -2  -4   8      507.40      515.49     11.78 o 
  -1  -4   8      206.60      182.61      7.31 o 
   0  -4   8       44.34       51.29      4.39 o 
   1  -4   8      184.06      202.41      7.23 o 
   2  -4   8      690.91      715.38     24.78 o 
   3  -4   8      245.76      209.69      7.92 o 
   4  -4   8       58.30       48.64      5.11 o 
   5  -4   8      155.00      151.59     10.52 o 
   6  -4   8      107.87       94.57     10.14 o 
   7  -4   8       84.24       78.82     13.40 o 
  -7  -3   8       68.14       66.05     11.28 o 
  -6  -3   8        0.47        0.75      5.21 o 
  -5  -3   8        1.83       -0.03      4.59 o 
  -4  -3   8      219.01      214.17     12.62 o 
  -3  -3   8        0.71        1.85      3.21 o 
  -2  -3   8        1.88        6.05      2.42 o 
  -1  -3   8      276.35      274.38     12.94 o 
   0  -3   8     2246.71     2457.61     27.77 o 
   1  -3   8      450.50      431.35      9.36 o 
   2  -3   8      704.84      677.20     12.11 o 
   3  -3   8      155.53      158.93      6.81 o 
   4  -3   8       21.45       18.29      3.85 o 
   5  -3   8      672.50      689.19     21.28 o 
   6  -3   8      164.80      159.11     14.61 o 
   7  -3   8       71.60       69.73     10.25 o 
   8  -3   8       98.01       86.80     17.17 o 
  -8  -2   8        5.91        7.92      7.87 o 
  -7  -2   8      165.25      158.32     14.25 o 
  -6  -2   8      326.38      337.79     17.47 o 
  -5  -2   8       38.91       37.72      7.00 o 
  -4  -2   8      376.59      363.56     14.91 o 
  -3  -2   8      543.76      554.66     21.35 o 
  -2  -2   8      630.63      643.89     12.84 o 
  -1  -2   8       39.40       24.85      3.04 o 
   0  -2   8       53.32       38.38      4.38 o 
   1  -2   8      174.61      164.55      7.12 o 
   2  -2   8      203.41      182.15      5.90 o 
   3  -2   8      368.45      352.96      9.34 o 
   4  -2   8      540.97      551.16     17.81 o 
   5  -2   8      411.52      412.41     21.36 o 
   6  -2   8       17.46        7.61      9.32 o 
   7  -2   8      380.70      367.32     27.02 o 
  -8  -1   8        6.28        4.97      7.29 o 
  -7  -1   8       52.48       42.81      8.72 o 
  -6  -1   8      899.54      961.27     27.69 o 
  -5  -1   8     1024.71     1058.59     26.24 o 
  -4  -1   8      872.57      999.81     23.41 o 
  -3  -1   8      142.62      134.45      8.27 o 
  -2  -1   8      532.78      547.66     10.63 o 
  -1  -1   8     2671.24     3004.00     64.99 o 
   0  -1   8      121.43       99.09      3.69 o 
   1  -1   8     1542.56     1438.35     23.10 o 
   2  -1   8        3.73        2.05      1.62 o 
   3  -1   8     1161.29     1271.96     37.85 o 
   4  -1   8      182.57      188.21     10.91 o 
   5  -1   8       76.97       65.19      8.17 o 
   6  -1   8        2.28        0.87      4.27 o 
   7  -1   8      238.27      253.11     16.99 o 
  -8   0   8      555.22      540.50     24.58 o 
  -7   0   8       58.49       52.99      9.24 o 
  -6   0   8        5.55        3.90      4.62 o 
  -5   0   8      187.14      156.08     15.55 o 
  -4   0   8      145.38      142.26      6.66 o 
  -3   0   8     1064.95     1053.17     15.99 o 
  -2   0   8      828.57      899.20     20.08 o 
  -1   0   8      499.99      490.14      8.97 o 
   0   0   8      269.05      245.03      9.62 o 
   1   0   8      154.77       98.44      6.58 o 
   2   0   8        0.71        0.14      1.80 o 
   3   0   8        0.96        1.40      2.36 o 
   4   0   8       22.64       14.98      4.63 o 
   5   0   8      390.84      369.64     16.72 o 
   6   0   8        0.72       -1.78      7.02 o 
   7   0   8        5.84        4.82     10.37 o 
  -8   1   8      255.42      277.51     18.04 o 
  -7   1   8      164.50      181.63     13.37 o 
  -6   1   8      152.79      134.64     10.63 o 
  -5   1   8       76.95       69.87      6.02 o 
  -4   1   8       27.31       20.88      3.73 o 
  -3   1   8      274.51      249.86      8.24 o 
  -2   1   8       94.72       92.43      4.93 o 
  -1   1   8      249.37      313.52      7.60 o 
   0   1   8       84.61       54.96      2.88 o 
   1   1   8     2327.13     2537.79     57.64 o 
   2   1   8       95.68       83.83      4.74 o 
   3   1   8      202.79      190.80     10.48 o 
   4   1   8        4.32        2.31      4.08 o 
   5   1   8       42.62       36.75      9.32 o 
   6   1   8        0.32       -1.57      6.91 o 
   7   1   8       15.50       21.47     12.46 o 
  -9   2   8      160.19      166.80     16.44 o 
  -8   2   8       37.79       40.68      9.03 o 
  -7   2   8        7.95        4.52      5.18 o 
  -6   2   8        3.80        2.65      4.25 o 
  -5   2   8      137.85      130.70      7.21 o 
  -4   2   8     1777.53     1921.06     23.57 o 
  -3   2   8      131.43      154.95      6.73 o 
  -2   2   8       90.71       64.21      4.38 o 
  -1   2   8      327.64      349.16      8.80 o 
   0   2   8      351.27      320.64      9.31 o 
   1   2   8        4.92        2.97      1.97 o 
   2   2   8      258.22      255.93     10.64 o 
   3   2   8      855.40      858.25     22.08 o 
   4   2   8      324.42      301.37     14.45 o 
   5   2   8      241.50      233.61     21.99 o 
   6   2   8       80.13       69.53     16.02 o 
  -9   3   8      124.85      148.27     23.14 o 
  -8   3   8      109.88      100.50     12.08 o 
  -7   3   8      122.16      102.66     10.91 o 
  -6   3   8       95.49       81.94      7.13 o 
  -5   3   8       29.93       24.44      4.27 o 
  -4   3   8        9.04        4.25      2.71 o 
  -3   3   8      196.68      181.36      7.21 o 
  -2   3   8      229.98      229.99      7.74 o 
  -1   3   8     1128.87     1208.41     17.16 o 
   0   3   8      569.51      591.60     19.35 o 
   1   3   8        3.30        4.32      2.40 o 
   2   3   8      394.47      454.69     12.01 o 
   3   3   8      399.83      424.30     20.73 o 
   4   3   8       17.61       15.43      5.57 o 
   5   3   8       96.09       75.91     15.18 o 
   6   3   8      120.43      120.21     20.63 o 
  -9   4   8       25.03       29.95     14.14 o 
  -8   4   8       16.49       14.14     10.89 o 
  -7   4   8        0.39        1.15      7.33 o 
  -6   4   8      472.66      470.15     13.91 o 
  -5   4   8      669.93      662.30     15.39 o 
  -4   4   8      349.97      342.50     11.40 o 
  -3   4   8      185.26      156.77      7.04 o 
  -2   4   8       60.58       51.35      4.66 o 
  -1   4   8       11.16        7.56      2.57 o 
   0   4   8        7.06        5.11      2.74 o 
   1   4   8      615.07      632.00     25.73 o 
   2   4   8      135.95      137.86      6.66 o 
   3   4   8      165.23      151.09     10.66 o 
   4   4   8       98.41       79.47     15.39 o 
   5   4   8       71.86       73.72     16.02 o 
  -9   5   8        0.49        9.21     12.25 o 
  -8   5   8       55.09       52.46     15.08 o 
  -7   5   8       17.98        5.66      5.85 o 
  -6   5   8       53.27       30.94      6.80 o 
  -5   5   8       26.14       25.65      4.33 o 
  -4   5   8       32.39       25.08      4.01 o 
  -3   5   8      593.69      600.08     13.27 o 
  -2   5   8      116.52      113.11      6.23 o 
  -1   5   8        2.36        0.51      2.47 o 
   0   5   8       56.35       52.37      6.33 o 
   1   5   8      511.45      555.28     14.39 o 
   2   5   8       16.61       14.41      5.04 o 
   3   5   8       67.20       38.92      7.53 o 
   4   5   8       83.40       52.15     13.93 o 
   5   5   8       43.72       47.33     14.76 o 
  -9   6   8        0.65        0.00     10.47 o 
  -8   6   8       78.25       74.34     16.65 o 
  -7   6   8       32.31       37.79      8.29 o 
  -6   6   8      231.64      239.88     14.54 o 
  -5   6   8      106.47      125.65     10.81 o 
  -4   6   8       16.85       13.72      5.31 o 
  -3   6   8      453.94      435.03     11.62 o 
  -2   6   8      272.67      299.88     10.12 o 
  -1   6   8     3814.01     4135.93     70.58 o 
   0   6   8      449.16      448.73     13.13 o 
   1   6   8      504.03      566.95     29.48 o 
   2   6   8      164.55      151.30     11.37 o 
   3   6   8      207.29      225.34     21.15 o 
   4   6   8        0.48        7.75     10.47 o 
  -8   7   8        2.17        0.94      9.21 o 
  -7   7   8        6.14        9.52      6.85 o 
  -6   7   8      263.96      272.56     17.59 o 
  -5   7   8      194.70      186.80     12.99 o 
  -4   7   8      186.97      166.88     11.84 o 
  -3   7   8      815.96      789.35     23.32 o 
  -2   7   8      377.79      352.25     15.70 o 
  -1   7   8       27.95       24.31      4.50 o 
   0   7   8      135.25      143.15      8.46 o 
   1   7   8       27.44       28.32      5.46 o 
   2   7   8       21.12       19.20      5.48 o 
   3   7   8      158.22      203.24     21.47 o 
  -8   8   8       57.89       58.06     11.37 o 
  -7   8   8       41.14       44.99      9.66 o 
  -6   8   8      158.69      169.13     14.48 o 
  -5   8   8      233.45      251.92     15.66 o 
  -4   8   8       24.04       20.33      6.58 o 
  -3   8   8      141.48      149.90     11.94 o 
  -2   8   8      221.77      214.98     13.53 o 
  -1   8   8       10.08       12.61      6.13 o 
   0   8   8       67.62       71.74      9.45 o 
   1   8   8      106.74      109.14     11.28 o 
   2   8   8       43.00       34.87     11.73 o 
   3   8   8        0.51       -6.60      9.42 o 
  -8   9   8      111.53      148.07     16.53 o 
  -7   9   8       22.32       24.01      9.25 o 
  -6   9   8        1.28       -0.99      6.81 o 
  -5   9   8       21.90       23.25      7.99 o 
  -4   9   8      145.56      155.12     13.67 o 
  -3   9   8        0.42        4.43      5.45 o 
  -2   9   8        0.45       -3.43      4.91 o 
  -1   9   8        8.38       11.89      6.47 o 
   0   9   8       55.59       57.90     14.66 o 
  -7  10   8      126.45      153.02     16.66 o 
  -6  10   8       46.31       50.72     10.27 o 
  -5  10   8      106.49      113.89     13.14 o 
  -4  10   8       54.25       49.95      9.40 o 
  -3  10   8      125.92      125.09     13.13 o 
  -2  10   8       57.14       76.55     11.06 o 
  -1  10   8       95.62      116.70     13.46 o 
   0  10   8       44.03       37.38     14.55 o 
  -6  11   8       36.58       38.78     10.60 o 
  -5  11   8        0.30        0.96      7.71 o 
  -4  11   8       37.42       43.07      9.92 o 
  -3  11   8      285.60      350.38     20.66 o 
  -2  11   8      264.04      277.14     19.02 o 
  -1  11   8      393.82      429.19     22.90 o 
   1 -12   9      111.62      102.41     19.16 o 
   2 -12   9       96.87       83.46     12.40 o 
   3 -12   9       61.86       53.18     10.51 o 
   4 -12   9       18.41       13.09      8.44 o 
  -1 -11   9       38.58       33.40     13.93 o 
   0 -11   9       10.06        4.29      9.63 o 
   1 -11   9       58.57       43.45     13.51 o 
   2 -11   9        0.38        0.73      5.74 o 
   3 -11   9      101.53      100.10     17.22 o 
   4 -11   9        2.09       -3.08      6.23 o 
   5 -11   9        4.62        1.07      6.61 o 
  -2 -10   9       18.75       20.63     12.04 o 
  -1 -10   9      100.31      101.25     17.59 o 
   0 -10   9      166.25      178.01     19.89 o 
   1 -10   9      451.33      527.12     21.78 o 
   2 -10   9       58.29       48.38      9.69 o 
   3 -10   9       19.66       10.16      6.51 o 
   4 -10   9       69.97       52.88      9.37 o 
   5 -10   9      278.74      298.99     23.30 o 
   6 -10   9      104.17      109.11     18.64 o 
  -3  -9   9        4.70        6.05      6.96 o 
  -2  -9   9        7.76        3.40      5.96 o 
  -1  -9   9      244.04      280.27     16.39 o 
   0  -9   9       89.37       80.15      9.45 o 
   1  -9   9       97.45       88.09      9.89 o 
   2  -9   9       15.85        6.33      4.66 o 
   3  -9   9      303.41      309.49     17.96 o 
   4  -9   9      297.10      300.39     16.77 o 
   5  -9   9      175.94      187.16     14.40 o 
   6  -9   9        2.47        9.11      8.69 o 
   7  -9   9       38.11       37.38     14.14 o 
  -4  -8   9       17.45       11.89      7.35 o 
  -3  -8   9        0.39       -3.40      5.48 o 
  -2  -8   9       23.71        8.67      5.85 o 
  -1  -8   9      102.96      104.78     10.58 o 
   0  -8   9     1060.61     1094.20     37.24 o 
   1  -8   9      111.19      103.36      7.47 o 
   2  -8   9       16.45       13.91      4.40 o 
   3  -8   9      372.43      364.37     21.26 o 
   4  -8   9      288.64      278.08     14.89 o 
   5  -8   9      280.76      283.71     13.65 o 
   6  -8   9        4.44        6.70      9.11 o 
   7  -8   9       82.38       96.86     18.74 o 
  -5  -7   9        0.47        1.34      6.59 o 
  -4  -7   9      312.11      298.52     18.59 o 
  -3  -7   9      175.24      198.08     14.50 o 
  -2  -7   9     1120.27     1238.55     44.24 o 
  -1  -7   9       81.25       72.50      6.53 o 
   0  -7   9      344.67      313.09     11.34 o 
   1  -7   9       28.12       22.90      4.15 o 
   2  -7   9      479.42      483.72     13.36 o 
   3  -7   9      415.95      426.86     13.03 o 
   4  -7   9      193.16      199.90     12.43 o 
   5  -7   9       72.85       49.42     11.62 o 
   6  -7   9      166.45      151.83     18.85 o 
   7  -7   9        6.90        5.97      9.42 o 
  -6  -6   9       12.41        0.98      6.96 o 
  -5  -6   9      102.62       94.84     12.77 o 
  -4  -6   9      572.89      636.76     24.60 o 
  -3  -6   9      163.52      148.21     11.88 o 
  -2  -6   9        4.54        2.83      4.44 o 
  -1  -6   9      500.82      533.07     13.86 o 
   0  -6   9       18.97       15.30      4.51 o 
   1  -6   9      160.15      143.57      7.32 o 
   2  -6   9       25.30       20.40      3.90 o 
   3  -6   9      254.69      235.08      9.82 o 
   4  -6   9       13.25        5.18      3.43 o 
   5  -6   9      248.89      191.35     12.02 o 
   6  -6   9       53.49       26.28     10.68 o 
   7  -6   9      214.34      198.01     21.36 o 
  -6  -5   9       18.56       13.36      6.87 o 
  -5  -5   9      181.74      175.41     14.05 o 
  -4  -5   9      279.11      284.01     15.72 o 
  -3  -5   9      696.02      729.07     28.43 o 
  -2  -5   9       72.36       69.09      8.22 o 
  -1  -5   9      706.28      752.25     15.45 o 
   0  -5   9      586.95      624.54     17.14 o 
   1  -5   9     1163.64     1167.70     19.60 o 
   2  -5   9      218.12      198.22      9.45 o 
   3  -5   9      316.17      322.86     10.43 o 
   4  -5   9      128.57      120.23      7.11 o 
   5  -5   9      170.00      171.21     11.68 o 
   6  -5   9       41.13       42.71      7.91 o 
   7  -5   9       33.86       35.50     12.15 o 
  -7  -4   9        0.71        0.93      7.74 o 
  -6  -4   9      174.84      173.77     15.12 o 
  -5  -4   9        3.19        5.02      5.47 o 
  -4  -4   9       38.52       26.15      6.49 o 
  -3  -4   9        0.56        1.36      3.80 o 
  -2  -4   9      146.76      127.03      6.56 o 
  -1  -4   9     1500.43     1661.62     25.60 o 
   0  -4   9       72.49       68.84      5.05 o 
   1  -4   9     1103.19     1160.18     24.66 o 
   2  -4   9       52.46       47.91      4.36 o 
   3  -4   9      197.33      189.74      7.85 o 
   4  -4   9      210.23      197.89      8.69 o 
   5  -4   9      156.12      144.87     10.60 o 
   6  -4   9      298.57      324.27     16.65 o 
   7  -4   9      132.44      138.49     13.24 o 
  -7  -3   9        8.25       10.74      7.32 o 
  -6  -3   9       20.65       15.81      6.34 o 
  -5  -3   9        7.62        4.65      5.02 o 
  -4  -3   9      192.09      182.68     11.79 o 
  -3  -3   9      707.02      737.15     20.62 o 
  -2  -3   9     1016.09     1089.05     27.34 o 
  -1  -3   9       81.42       81.94      5.08 o 
   0  -3   9       24.61       10.31      2.62 o 
   1  -3   9      570.68      540.27     12.48 o 
   2  -3   9      442.82      425.09      9.68 o 
   3  -3   9      691.56      702.01     19.21 o 
   4  -3   9       27.51       11.28      4.28 o 
   5  -3   9      121.98      118.33      9.85 o 
   6  -3   9        0.41        1.40      4.92 o 
   7  -3   9       16.69        3.88      8.43 o 
  -8  -2   9       52.73       46.07     11.10 o 
  -7  -2   9       50.86       51.05      9.60 o 
  -6  -2   9       18.64        9.44      5.78 o 
  -5  -2   9       15.53       10.54      5.24 o 
  -4  -2   9      370.17      347.95     15.10 o 
  -3  -2   9      484.97      486.64     12.38 o 
  -2  -2   9       77.85       54.00      4.35 o 
  -1  -2   9       46.78       31.04      3.38 o 
   0  -2   9       62.20       33.62      3.28 o 
   1  -2   9      563.38      551.81     13.40 o 
   2  -2   9        6.28        4.24      2.00 o 
   3  -2   9        6.24        2.76      3.43 o 
   4  -2   9       76.49       70.97      7.99 o 
   5  -2   9       13.16       10.45      4.95 o 
   6  -2   9      167.74      161.43     11.99 o 
   7  -2   9      419.26      394.86     27.85 o 
  -8  -1   9        4.96        9.90      8.12 o 
  -7  -1   9       88.50       86.62     14.14 o 
  -6  -1   9      916.34      982.91     35.08 o 
  -5  -1   9     1507.68     1529.67     32.47 o 
  -4  -1   9      341.54      358.14     14.73 o 
  -3  -1   9        1.67        1.68      2.28 o 
  -2  -1   9       30.38       17.77      2.99 o 
  -1  -1   9      515.53      564.90     13.15 o 
   0  -1   9      721.49      632.18     15.75 o 
   1  -1   9      590.85      538.60     15.14 o 
   2  -1   9        1.03        0.50      2.54 o 
   3  -1   9      300.25      270.81     12.25 o 
   4  -1   9       64.46       65.84     10.99 o 
   5  -1   9     1179.78     1280.95     29.97 o 
   6  -1   9        4.86        5.39      5.63 o 
   7  -1   9        2.38        3.87      9.32 o 
  -8   0   9        9.52        3.46      7.08 o 
  -7   0   9        9.64        5.23      5.66 o 
  -6   0   9       45.24       26.64      6.81 o 
  -5   0   9      294.08      281.26     13.80 o 
  -4   0   9      119.67      101.89      6.15 o 
  -3   0   9     1251.08     1283.97     28.70 o 
  -2   0   9       81.08       67.63      4.61 o 
  -1   0   9     1331.98     1379.16     15.46 o 
   0   0   9      644.38      640.87     18.43 o 
   1   0   9       11.86       14.82      3.76 o 
   2   0   9        5.00        1.03      2.64 o 
   3   0   9      390.79      353.20     14.11 o 
   4   0   9      279.51      263.67     13.54 o 
   5   0   9       90.26       72.22      9.20 o 
   6   0   9      179.21      201.36     20.63 o 
   7   0   9        1.62       -1.36      9.53 o 
  -8   1   9       61.29       64.05     11.04 o 
  -7   1   9      168.93      169.90     13.16 o 
  -6   1   9       79.25       69.80      9.12 o 
  -5   1   9      162.83      145.22     10.11 o 
  -4   1   9      306.50      291.68      9.79 o 
  -3   1   9       36.17       31.37      3.97 o 
  -2   1   9        4.69        2.64      2.20 o 
  -1   1   9     3222.59     3606.44     26.11 o 
   0   1   9      163.74      131.67      7.77 o 
   1   1   9      987.38      968.21     20.90 o 
   2   1   9       21.88       12.19      4.03 o 
   3   1   9      184.36      175.35     10.57 o 
   4   1   9        0.71        0.16      4.07 o 
   5   1   9        2.66       -0.20      4.31 o 
   6   1   9       19.66       16.57      7.40 o 
  -8   2   9      151.70      165.00     14.07 o 
  -7   2   9        1.27        4.37      5.48 o 
  -6   2   9       73.45       67.96      8.44 o 
  -5   2   9       12.76        8.50      3.52 o 
  -4   2   9       92.23       80.91      5.83 o 
  -3   2   9     1492.97     1623.07     21.35 o 
  -2   2   9      919.04      959.11     27.18 o 
  -1   2   9      302.20      274.22      7.88 o 
   0   2   9       48.43       37.14      3.41 o 
   1   2   9       76.46       70.55      5.30 o 
   2   2   9       21.43       17.53      4.51 o 
   3   2   9      578.45      617.28     19.77 o 
   4   2   9      193.11      173.35     17.17 o 
   5   2   9      155.56      135.91     18.53 o 
   6   2   9        5.69        9.95      9.32 o 
  -9   3   9       13.85       29.11     15.39 o 
  -8   3   9      109.47      102.93     18.74 o 
  -7   3   9        0.48        1.74      5.11 o 
  -6   3   9        6.32        5.44      3.90 o 
  -5   3   9      283.68      289.78     10.59 o 
  -4   3   9      219.45      224.80      9.05 o 
  -3   3   9       94.92       84.25      5.65 o 
  -2   3   9      375.07      374.86     10.17 o 
  -1   3   9      935.56      941.24     15.19 o 
   0   3   9        7.00        2.52      2.28 o 
   1   3   9       26.60       18.80      3.35 o 
   2   3   9        5.31        5.43      3.77 o 
   3   3   9      212.45      216.69     12.46 o 
   4   3   9      256.08      236.89     13.70 o 
   5   3   9      207.13      194.97     21.26 o 
   6   3   9        7.92        8.69     10.37 o 
  -9   4   9       62.89       52.77     17.07 o 
  -8   4   9        0.50       -6.18      9.74 o 
  -7   4   9      109.27      121.78     18.43 o 
  -6   4   9      280.61      247.35     10.74 o 
  -5   4   9      304.59      281.67     13.82 o 
  -4   4   9      267.81      268.54      9.75 o 
  -3   4   9      136.59      128.90      6.71 o 
  -2   4   9      574.65      578.83     17.84 o 
  -1   4   9      129.93      114.55      6.17 o 
   0   4   9        9.80        8.70      3.04 o 
   1   4   9       10.27       10.25      4.69 o 
   2   4   9      356.64      348.81     15.29 o 
   3   4   9      925.15      962.92     25.76 o 
   4   4   9       40.22       31.83     10.89 o 
   5   4   9        6.60        8.38     10.16 o 
  -9   5   9        2.00       -1.05     12.15 o 
  -8   5   9        0.41      -10.37      8.59 o 
  -7   5   9       90.86      105.44     16.86 o 
  -6   5   9        8.95        3.60      4.92 o 
  -5   5   9      157.28      155.43     11.16 o 
  -4   5   9       63.85       65.51      6.08 o 
  -3   5   9      500.33      500.37     12.91 o 
  -2   5   9      159.03      137.88      7.08 o 
  -1   5   9      154.17      128.83      6.97 o 
   0   5   9        0.82        1.35      2.82 o 
   1   5   9      213.99      223.24     12.39 o 
   2   5   9      189.97      190.07     17.22 o 
   3   5   9      106.05       77.10      9.60 o 
   4   5   9       25.94        9.63      9.53 o 
  -8   6   9       38.63       29.95     12.57 o 
  -7   6   9       53.49       64.48     10.08 o 
  -6   6   9        3.66        5.41      5.86 o 
  -5   6   9       54.57       25.35      6.66 o 
  -4   6   9      244.69      238.02     25.13 o 
  -3   6   9     3269.86     3468.30     60.37 o 
  -2   6   9      166.56      164.12      8.07 o 
  -1   6   9       53.41       55.56      5.99 o 
   0   6   9        1.06        0.78      3.08 o 
   1   6   9      173.66      165.60     11.37 o 
   2   6   9       72.16       64.25      9.40 o 
   3   6   9       20.26       10.58      8.06 o 
   4   6   9       25.06       11.41      7.66 o 
  -8   7   9       97.14      103.98     19.16 o 
  -7   7   9        0.38       -2.32      5.85 o 
  -6   7   9      166.06      179.39     13.80 o 
  -5   7   9     1420.69     1483.96     34.72 o 
  -4   7   9       14.50       13.81      5.63 o 
  -3   7   9       21.79       12.15      5.58 o 
  -2   7   9        0.90        1.32      4.41 o 
  -1   7   9      165.36      171.19      9.08 o 
   0   7   9      284.20      297.53     11.97 o 
   1   7   9      235.01      228.99     16.33 o 
   2   7   9        0.66        3.69      5.80 o 
   3   7   9       45.22       35.18     12.57 o 
  -8   8   9       23.81       17.47      9.57 o 
  -7   8   9       35.22       38.97     11.20 o 
  -6   8   9       56.47       52.11      9.92 o 
  -5   8   9       94.29      107.67     11.85 o 
  -4   8   9      230.74      232.09     16.18 o 
  -3   8   9       98.28       97.68     11.94 o 
  -2   8   9        4.06       -1.96      5.10 o 
  -1   8   9        1.68        2.35      5.70 o 
   0   8   9       98.28       68.38     14.55 o 
   1   8   9       90.65       82.48     10.57 o 
   2   8   9        0.30       -5.44      8.06 o 
  -7   9   9       42.26       35.19      9.66 o 
  -6   9   9       23.25       22.92      8.31 o 
  -5   9   9        1.63        2.35      6.44 o 
  -4   9   9      144.13      142.65     13.10 o 
  -3   9   9       16.07       20.69      7.21 o 
  -2   9   9        1.98        3.70      5.58 o 
  -1   9   9       58.30       69.06     10.25 o 
   0   9   9       59.52       85.13     16.65 o 
  -7  10   9       82.31       85.36     13.79 o 
  -6  10   9       76.18       83.17     12.92 o 
  -5  10   9      146.11      151.61     15.27 o 
  -4  10   9       68.43       89.02     17.02 o 
  -3  10   9       65.28       71.19     10.79 o 
  -2  10   9       80.29       57.21     10.29 o 
  -1  10   9       19.61       -2.20      9.63 o 
   0  10   9       55.15       45.55     14.66 o 
  -5  11   9      271.21      297.41     24.87 o 
  -4  11   9        1.74       -4.59      6.96 o 
  -3  11   9       16.39       11.93      8.51 o 
  -2  11   9      292.88      302.09     28.59 o 
   2 -12  10       33.50       33.05      9.84 o 
   3 -12  10       13.16       15.36      8.49 o 
  -1 -11  10       96.35       88.17     18.95 o 
   0 -11  10       75.53       83.03     17.28 o 
   1 -11  10        2.63        3.14      8.69 o 
   2 -11  10        4.40        6.38      6.95 o 
   3 -11  10        1.85        3.97      6.61 o 
   4 -11  10        2.13        3.14      6.93 o 
   5 -11  10       28.35       22.62     12.46 o 
  -2 -10  10        0.33       -1.57     11.52 o 
  -1 -10  10       26.38       20.42     11.73 o 
   0 -10  10        8.18        8.48      8.59 o 
   1 -10  10       40.47       44.07      8.66 o 
   2 -10  10        0.57       -0.81      5.40 o 
   3 -10  10       55.75       48.45      9.12 o 
   4 -10  10      457.62      557.64     23.43 o 
   5 -10  10        7.85        6.60      9.21 o 
   6 -10  10       23.17       15.81     11.62 o 
  -3  -9  10       39.08       32.52      9.50 o 
  -2  -9  10       25.66       26.99      8.20 o 
  -1  -9  10      544.41      644.56     24.05 o 
   0  -9  10      198.96      195.61     13.00 o 
   1  -9  10      276.34      295.87     15.52 o 
   2  -9  10       29.07       37.95      7.45 o 
   3  -9  10      140.49      142.89     11.90 o 
   4  -9  10       47.83       52.82      9.10 o 
   5  -9  10      293.39      338.95     28.59 o 
   6  -9  10      204.64      227.43     24.40 o 
  -4  -8  10        0.98       -2.31      6.76 o 
  -3  -8  10       56.37       54.24      9.63 o 
  -2  -8  10      235.32      226.93     14.99 o 
  -1  -8  10      150.49      139.52     11.20 o 
   0  -8  10      111.99      112.90      8.16 o 
   1  -8  10      162.98      158.60      7.81 o 
   2  -8  10       11.63       14.67      5.14 o 
   3  -8  10      412.74      463.66     18.88 o 
   4  -8  10      229.90      219.26     21.36 o 
   5  -8  10        7.23        7.85      8.17 o 
   6  -8  10       34.65       21.20      7.70 o 
   7  -8  10       10.12        7.02     10.99 o 
  -5  -7  10       11.43       10.48      8.02 o 
  -4  -7  10      462.77      502.61     23.50 o 
  -3  -7  10      388.46      389.13     23.56 o 
  -2  -7  10      164.75      176.86     12.37 o 
  -1  -7  10      168.08      167.35      8.79 o 
   0  -7  10      186.87      166.52      8.66 o 
   1  -7  10        2.61        0.45      2.97 o 
   2  -7  10      127.23      117.29      7.64 o 
   3  -7  10      529.04      580.23     15.29 o 
   4  -7  10      213.01      210.89     19.37 o 
   5  -7  10       10.31       10.47      7.54 o 
   6  -7  10       56.78       67.75     15.18 o 
   7  -7  10      198.74      180.73     23.87 o 
  -5  -6  10      210.41      208.97     15.88 o 
  -4  -6  10        0.54        2.74      5.83 o 
  -3  -6  10       27.77       27.39      6.66 o 
  -2  -6  10      117.09      114.95     10.62 o 
  -1  -6  10       27.89       24.52      4.37 o 
   0  -6  10        1.73        0.39      2.65 o 
   1  -6  10       39.69       28.27      4.22 o 
   2  -6  10      205.07      207.30      8.85 o 
   3  -6  10       18.43       25.32      4.35 o 
   4  -6  10      211.29      160.18     16.65 o 
   5  -6  10        1.14       -0.43      4.38 o 
   6  -6  10       94.75       95.29     16.33 o 
   7  -6  10      153.89      147.64     21.47 o 
  -6  -5  10        2.11       -0.70      6.60 o 
  -5  -5  10      316.47      304.69     18.10 o 
  -4  -5  10      289.58      260.37     15.54 o 
  -3  -5  10      992.97      994.48     32.25 o 
  -2  -5  10       32.63       25.48      5.78 o 
  -1  -5  10       24.52       19.92      3.85 o 
   0  -5  10      272.50      246.75      9.38 o 
   1  -5  10      570.13      593.12     19.81 o 
   2  -5  10      336.05      374.04     11.03 o 
   3  -5  10       89.22       73.60      5.95 o 
   4  -5  10      265.22      262.78     13.72 o 
   5  -5  10        1.44        0.18      4.48 o 
   6  -5  10       80.25       92.19     10.85 o 
   7  -5  10        1.85       -1.78      9.74 o 
  -7  -4  10       46.60       54.74     11.37 o 
  -6  -4  10       29.39       27.63      8.69 o 
  -5  -4  10       78.73       69.07      9.93 o 
  -4  -4  10        3.65       -2.19      3.97 o 
  -3  -4  10      129.91      138.00     10.55 o 
  -2  -4  10       89.18       94.87      7.29 o 
  -1  -4  10      421.48      429.00     11.59 o 
   0  -4  10       53.73       54.61      4.93 o 
   1  -4  10     1557.38     1714.15     35.21 o 
   2  -4  10      247.91      248.79      8.38 o 
   3  -4  10       43.54       40.81      6.14 o 
   4  -4  10       10.83        7.44      4.40 o 
   5  -4  10      144.28      122.11     10.22 o 
   6  -4  10      448.20      465.56     19.91 o 
   7  -4  10       88.37      109.60     13.07 o 
  -7  -3  10       49.35       47.11      9.78 o 
  -6  -3  10        5.24        3.07      6.29 o 
  -5  -3  10      289.98      271.18     15.51 o 
  -4  -3  10      213.41      220.61     13.07 o 
  -3  -3  10       35.38       27.41      5.76 o 
  -2  -3  10      100.66       98.00      5.91 o 
  -1  -3  10      165.43      151.47      6.72 o 
   0  -3  10       11.87        8.31      2.52 o 
   1  -3  10      264.06      239.43      7.26 o 
   2  -3  10       97.95       92.64      4.97 o 
   3  -3  10       21.57       16.70      4.71 o 
   4  -3  10        0.53        0.33      3.54 o 
   5  -3  10        4.36        2.97      4.56 o 
   6  -3  10      227.10      239.90     15.01 o 
   7  -3  10      152.60      140.92     14.39 o 
  -7  -2  10      185.57      171.12     14.71 o 
  -6  -2  10      357.64      356.58     18.25 o 
  -5  -2  10       73.10       55.38      8.40 o 
  -4  -2  10       13.86        6.86      4.55 o 
  -3  -2  10      696.96      703.72     14.16 o 
  -2  -2  10        0.70       -1.17      2.03 o 
  -1  -2  10       62.92       37.66      3.88 o 
   0  -2  10        0.90        1.02      1.72 o 
   1  -2  10      839.51      842.39     20.07 o 
   2  -2  10        1.85       -0.01      2.77 o 
   3  -2  10       23.36       17.23      4.76 o 
   4  -2  10      277.59      284.91     14.36 o 
   5  -2  10     1950.07     2036.69     38.91 o 
   6  -2  10      198.45      228.29     15.07 o 
   7  -2  10       40.55       27.12     11.62 o 
  -8  -1  10       39.06       36.09      9.85 o 
  -7  -1  10        1.41       -0.06      5.92 o 
  -6  -1  10       12.19        4.01      5.21 o 
  -5  -1  10      505.16      505.94     19.06 o 
  -4  -1  10      389.37      403.59     15.84 o 
  -3  -1  10       10.23        3.57      2.62 o 
  -2  -1  10       24.19       17.61      3.04 o 
  -1  -1  10        1.15        1.48      2.00 o 
   0  -1  10      382.58      312.64     11.80 o 
   1  -1  10      132.32       97.63      7.44 o 
   2  -1  10       17.02       12.15      3.96 o 
   3  -1  10     1667.90     1743.54     32.25 o 
   4  -1  10      529.60      559.80     21.26 o 
   5  -1  10      108.20      105.64     11.04 o 
   6  -1  10       16.47       19.23      6.71 o 
   7  -1  10        8.67       12.88      9.63 o 
  -8   0  10        5.95        0.83      7.08 o 
  -7   0  10       72.69       72.09     10.44 o 
  -6   0  10       15.35       11.04      5.48 o 
  -5   0  10      866.53      880.00     24.21 o 
  -4   0  10      626.59      650.14     34.90 o 
  -3   0  10       73.71       62.30      5.23 o 
  -2   0  10        9.91        7.98      2.69 o 
  -1   0  10     1674.64     1794.92     18.16 o 
   0   0  10     2469.57     2534.93     49.74 o 
   1   0  10     1095.98     1092.79     23.28 o 
   2   0  10      113.05       89.63      7.65 o 
   3   0  10       12.23        5.68      3.75 o 
   4   0  10      438.75      466.35     18.40 o 
   5   0  10       42.45       35.22      7.26 o 
   6   0  10       35.43       39.79     12.57 o 
  -8   1  10       27.68       18.35      8.02 o 
  -7   1  10       52.96       42.47      8.63 o 
  -6   1  10       21.41       14.92      5.76 o 
  -5   1  10       12.98        9.68      5.39 o 
  -4   1  10       84.88       74.83      6.06 o 
  -3   1  10      982.30     1106.14     21.94 o 
  -2   1  10      594.50      583.55     10.07 o 
  -1   1  10      197.56      169.94      9.29 o 
   0   1  10        0.65        0.20      2.86 o 
   1   1  10       36.62       30.23      5.08 o 
   2   1  10      286.26      265.04     12.81 o 
   3   1  10      331.82      318.95     26.23 o 
   4   1  10       96.73      102.35     13.51 o 
   5   1  10        4.39        2.60      5.09 o 
   6   1  10        1.50       -7.75      6.91 o 
  -8   2  10      174.89      177.91     14.54 o 
  -7   2  10      266.11      269.88     15.99 o 
  -6   2  10       20.61       17.35      6.01 o 
  -5   2  10      900.48      968.75     16.97 o 
  -4   2  10       66.60       47.08      5.31 o 
  -3   2  10        1.08       -1.56      2.18 o 
  -2   2  10      181.52      161.07      6.98 o 
  -1   2  10     1509.49     1616.03     27.21 o 
   0   2  10       19.51       11.60      3.94 o 
   1   2  10        0.59       -0.79      2.99 o 
   2   2  10       74.67       73.39      7.93 o 
   3   2  10       52.54       52.85      7.65 o 
   4   2  10      271.33      267.49     14.47 o 
   5   2  10       92.09       90.89     16.02 o 
   6   2  10       22.19       23.04     12.36 o 
  -8   3  10       46.98       56.65     15.39 o 
  -7   3  10      167.72      174.24     16.96 o 
  -6   3  10      125.55      118.07      9.87 o 
  -5   3  10      175.38      190.28      9.20 o 
  -4   3  10      285.70      288.06     10.46 o 
  -3   3  10      556.45      547.45     23.50 o 
  -2   3  10       26.05       20.04      3.63 o 
  -1   3  10      347.26      357.57      9.95 o 
   0   3  10       47.11       45.58      8.22 o 
   1   3  10      131.21      117.12      9.15 o 
   2   3  10      395.36      363.74     15.71 o 
   3   3  10     1088.22     1110.26     27.87 o 
   4   3  10       26.29       23.50      6.69 o 
   5   3  10        7.56        4.82      8.90 o 
  -8   4  10       26.65       16.75     12.77 o 
  -7   4  10       49.29       42.72     12.57 o 
  -6   4  10      149.69      143.35      8.88 o 
  -5   4  10       47.90       38.77      5.42 o 
  -4   4  10       87.44       79.32      6.53 o 
  -3   4  10      498.87      511.19     13.16 o 
  -2   4  10      583.01      649.75     14.71 o 
  -1   4  10       93.06       90.07      5.99 o 
   0   4  10       32.30       22.15      5.45 o 
   1   4  10      141.53      121.02      9.50 o 
   2   4  10        2.16        0.66      3.77 o 
   3   4  10       73.28       69.38      9.14 o 
   4   4  10       99.95       76.96     15.39 o 
   5   4  10       42.72       38.64     13.82 o 
  -8   5  10       24.62       26.70     12.77 o 
  -7   5  10       94.07      109.53     18.01 o 
  -6   5  10      226.97      253.94     14.84 o 
  -5   5  10      263.22      261.09     14.48 o 
  -4   5  10      157.45      150.26      8.09 o 
  -3   5  10      589.42      613.41     14.67 o 
  -2   5  10       14.75       10.87      3.49 o 
  -1   5  10       41.32       28.18      4.40 o 
   0   5  10        3.03        0.96      3.66 o 
   1   5  10      225.12      226.23     14.71 o 
   2   5  10      355.93      357.16     16.58 o 
   3   5  10        3.86        0.15      6.02 o 
   4   5  10       36.13       17.38     10.26 o 
  -8   6  10       17.74        7.85     11.52 o 
  -7   6  10       31.19       29.53      8.24 o 
  -6   6  10        9.53       -2.35      5.37 o 
  -5   6  10      337.27      374.27     20.21 o 
  -4   6  10       42.89       42.85      7.59 o 
  -3   6  10        3.44        0.84      3.31 o 
  -2   6  10      107.60      104.85      7.03 o 
  -1   6  10        2.85        1.60      3.24 o 
   0   6  10        2.92       -0.51      3.89 o 
   1   6  10       57.69       47.58      7.92 o 
   2   6  10       70.39       50.66      8.60 o 
   3   6  10        2.54        5.97      9.32 o 
   4   6  10       66.35       35.08     13.72 o 
  -8   7  10       56.04       73.30     18.43 o 
  -7   7  10      999.12     1117.44     33.15 o 
  -6   7  10        1.07        2.84      5.75 o 
  -5   7  10       33.15       22.30      7.29 o 
  -4   7  10        6.77        0.92      5.15 o 
  -3   7  10       62.46       56.99      8.73 o 
  -2   7  10        6.23       -0.68      4.78 o 
  -1   7  10      283.13      304.91     15.10 o 
   0   7  10      610.02      664.10     22.30 o 
   1   7  10      250.95      262.07     15.21 o 
   2   7  10       29.58       24.42      7.25 o 
   3   7  10        4.94       -1.99      9.42 o 
  -8   8  10       14.51       15.93      8.96 o 
  -7   8  10       57.97       37.23     10.00 o 
  -6   8  10        6.78        2.59      6.29 o 
  -5   8  10      236.73      238.98     15.87 o 
  -4   8  10       31.88       31.35      7.94 o 
  -3   8  10      123.12      119.50     11.80 o 
  -2   8  10       77.42       71.16      9.71 o 
  -1   8  10       27.55       21.26     10.99 o 
   0   8  10       12.94       16.13     10.47 o 
   1   8  10       77.20       75.01     10.37 o 
   2   8  10       67.24       66.18     15.60 o 
  -7   9  10       30.97       30.45      9.20 o 
  -6   9  10        5.82        5.64      7.70 o 
  -5   9  10      125.83      107.32     12.73 o 
  -4   9  10       17.00       16.08      7.70 o 
  -3   9  10       47.93       53.04      9.79 o 
  -2   9  10       26.39       18.43     10.47 o 
  -1   9  10       60.92       40.31     13.72 o 
   0   9  10       58.87       54.76     16.02 o 
  -6  10  10       31.82       33.20     10.06 o 
  -5  10  10       74.67       77.46     12.21 o 
  -4  10  10        4.70        3.25      6.51 o 
  -3  10  10        3.05        5.51      7.15 o 
  -2  10  10        1.41        5.97     11.31 o 
  -1  10  10       19.85       14.87     12.25 o 
  -4  11  10       23.91       18.90      9.28 o 
  -3  11  10        8.07       12.25     12.98 o 
   0 -11  11      144.76      192.35     25.13 o 
   1 -11  11        2.61        1.57     10.37 o 
   2 -11  11        0.40        0.18      6.39 o 
   3 -11  11       63.93       80.63     16.96 o 
   4 -11  11      206.64      248.06     24.40 o 
  -2 -10  11        1.34        4.29     12.25 o 
  -1 -10  11        5.79        3.87      9.63 o 
   0 -10  11       20.13        8.69      8.90 o 
   1 -10  11       95.32       99.29     11.88 o 
   2 -10  11      304.72      311.00     17.49 o 
   3 -10  11        1.18       -7.12      7.43 o 
   4 -10  11       37.29       26.49     12.15 o 
   5 -10  11        1.61       -1.88     10.16 o 
  -3  -9  11       26.96       20.39      8.94 o 
  -2  -9  11       40.73       43.62      9.78 o 
  -1  -9  11      206.79      217.90     14.61 o 
   0  -9  11      390.93      458.94     28.69 o 
   1  -9  11       75.63       68.58      9.40 o 
   2  -9  11       23.60       23.66      6.37 o 
   3  -9  11       45.56       56.82      9.64 o 
   4  -9  11      119.50      113.69     13.21 o 
   5  -9  11       51.16       52.35     13.93 o 
   6  -9  11      160.07      190.26     23.25 o 
  -4  -8  11      118.16      103.65     13.73 o 
  -3  -8  11       27.41       29.04      8.07 o 
  -2  -8  11       57.42       39.98      8.40 o 
  -1  -8  11      167.18      180.11     12.78 o 
   0  -8  11      250.26      256.75     11.52 o 
   1  -8  11       74.44       78.63      7.46 o 
   2  -8  11       43.55       43.27      7.36 o 
   3  -8  11       11.38       13.19      8.48 o 
   4  -8  11      301.39      320.52     24.92 o 
   5  -8  11        1.02       -7.12      7.22 o 
   6  -8  11       65.61       66.91     15.92 o 
  -5  -7  11       16.42       16.96      8.39 o 
  -4  -7  11      296.11      272.92     17.94 o 
  -3  -7  11        3.70        4.53      5.47 o 
  -2  -7  11      193.67      187.73     13.25 o 
  -1  -7  11      216.50      213.80     13.28 o 
   0  -7  11       20.41       12.90      4.12 o 
   1  -7  11       12.51        8.54      3.86 o 
   2  -7  11       33.55       28.90      4.80 o 
   3  -7  11      144.59      148.92     10.74 o 
   4  -7  11      156.03      138.74     18.43 o 
   5  -7  11      266.88      253.50     22.93 o 
   6  -7  11      139.32      126.18     19.69 o 
   7  -7  11        1.19       -2.51     10.37 o 
  -5  -6  11        4.63        5.12      6.91 o 
  -4  -6  11       12.16       11.52      6.48 o 
  -3  -6  11       26.75       30.29      7.39 o 
  -2  -6  11      443.39      478.86     19.03 o 
  -1  -6  11       56.80       57.12      6.02 o 
   0  -6  11      156.34      128.67      7.57 o 
   1  -6  11      341.69      295.99     10.80 o 
   2  -6  11      135.58      131.33      7.57 o 
   3  -6  11     1226.06     1176.41     28.03 o 
   4  -6  11      249.78      241.84     13.66 o 
   5  -6  11       17.80        7.22      5.37 o 
   6  -6  11       29.82       29.74     11.73 o 
   7  -6  11      161.16      166.49     22.93 o 
  -6  -5  11        0.41       -0.98      6.59 o 
  -5  -5  11        0.35        3.52      6.01 o 
  -4  -5  11      129.59      121.15     12.36 o 
  -3  -5  11      302.33      271.07     14.63 o 
  -2  -5  11      116.14      109.76      9.62 o 
  -1  -5  11       32.38       32.07      4.76 o 
   0  -5  11      239.87      247.74      9.53 o 
   1  -5  11      552.20      531.00     13.18 o 
   2  -5  11      283.62      249.51     12.73 o 
   3  -5  11       38.79       23.89      5.71 o 
   4  -5  11        3.37       -0.54      3.71 o 
   5  -5  11        0.45        2.77      4.44 o 
   6  -5  11        5.11        8.46      5.90 o 
   7  -5  11        0.41        4.61      9.95 o 
  -6  -4  11        6.74        4.85      6.82 o 
  -5  -4  11       76.21       64.27      9.97 o 
  -4  -4  11      278.66      287.27     15.81 o 
  -3  -4  11      243.46      231.85     13.02 o 
  -2  -4  11       55.74       47.89      5.31 o 
  -1  -4  11       43.92       31.67      4.26 o 
   0  -4  11      359.68      337.89     10.35 o 
   1  -4  11     1470.26     1640.86     21.34 o 
   2  -4  11     2338.28     2434.98     37.69 o 
   3  -4  11      122.82      122.69      9.66 o 
   4  -4  11       92.08       89.89      9.68 o 
   5  -4  11      155.61      158.69     12.18 o 
   6  -4  11       93.63       88.19     10.95 o 
   7  -4  11        2.63        0.24      6.29 o 
  -7  -3  11      116.05      109.29     13.54 o 
  -6  -3  11        0.32       -3.43      5.51 o 
  -5  -3  11        0.43       -1.20      4.65 o 
  -4  -3  11      152.12      118.31     10.07 o 
  -3  -3  11      106.80      106.64      9.57 o 
  -2  -3  11       10.41       11.71      3.33 o 
  -1  -3  11      335.89      335.06     10.13 o 
   0  -3  11      405.85      413.51     10.47 o 
   1  -3  11       40.57       27.85      5.33 o 
   2  -3  11      149.17      158.15     10.03 o 
   3  -3  11        0.57       -1.48      3.24 o 
   4  -3  11      421.37      441.08     18.06 o 
   5  -3  11      203.91      201.05     13.47 o 
   6  -3  11      274.32      284.80     16.73 o 
   7  -3  11       23.37       18.33      7.81 o 
  -7  -2  11       18.27       18.15      7.92 o 
  -6  -2  11        8.60        0.09      5.77 o 
  -5  -2  11      126.56      125.75     11.56 o 
  -4  -2  11       76.67       76.70      8.76 o 
  -3  -2  11      240.36      237.69     10.00 o 
  -2  -2  11       23.66       17.76      3.54 o 
  -1  -2  11       14.60        7.19      2.60 o 
   0  -2  11      341.04      296.99      9.43 o 
   1  -2  11     1015.05     1009.94     23.17 o 
   2  -2  11      434.79      417.60     15.64 o 
   3  -2  11     1200.59     1283.67     29.24 o 
   4  -2  11       77.16       70.36      8.90 o 
   5  -2  11      286.98      262.76     15.19 o 
   6  -2  11       40.64       34.91     11.73 o 
   7  -2  11        7.63        4.29      9.95 o 
  -8  -1  11        5.23       -3.34      7.27 o 
  -7  -1  11        0.51        3.38      6.62 o 
  -6  -1  11       10.30        9.24      6.09 o 
  -5  -1  11      186.67      179.84     12.23 o 
  -4  -1  11      277.88      263.01     15.86 o 
  -3  -1  11      297.00      283.67      9.61 o 
  -2  -1  11      205.90      191.12      7.53 o 
  -1  -1  11       26.53       17.74      3.02 o 
   0  -1  11       32.86       21.21      4.66 o 
   1  -1  11     1334.30     1291.35     26.17 o 
   2  -1  11       84.04       68.43      7.41 o 
   3  -1  11      250.49      218.21     12.29 o 
   4  -1  11      356.56      342.00     16.25 o 
   5  -1  11      359.32      350.34     23.25 o 
   6  -1  11        6.52        3.63      6.60 o 
  -8   0  11      101.52       91.27     12.80 o 
  -7   0  11        7.57        4.91      6.44 o 
  -6   0  11      158.63      148.63     12.04 o 
  -5   0  11      748.99      785.45     23.51 o 
  -4   0  11     1086.08     1108.88     22.78 o 
  -3   0  11       48.17       51.95      5.08 o 
  -2   0  11       27.90       21.02      4.59 o 
  -1   0  11     2632.94     2735.07     36.59 o 
   0   0  11     2210.31     2283.60     34.17 o 
   1   0  11       24.91       23.82      5.07 o 
   2   0  11        1.08       -0.58      3.14 o 
   3   0  11        1.37        1.78      3.63 o 
   4   0  11        0.85        1.82      4.26 o 
   5   0  11       44.74       44.90      8.24 o 
   6   0  11       32.03       36.75     12.46 o 
  -8   1  11       47.35       32.47      9.73 o 
  -7   1  11       11.52        5.83      5.86 o 
  -6   1  11       91.79       87.64     10.24 o 
  -5   1  11      378.22      393.52     16.58 o 
  -4   1  11      186.53      181.07      8.66 o 
  -3   1  11       46.66       35.47      4.59 o 
  -2   1  11      389.61      401.38     13.79 o 
  -1   1  11       73.26       61.56      5.60 o 
   0   1  11      670.45      663.84     18.88 o 
   1   1  11       89.20       91.78      8.77 o 
   2   1  11      306.62      291.04     13.62 o 
   3   1  11      398.30      355.83     15.84 o 
   4   1  11       26.97       18.28      6.44 o 
   5   1  11        3.47        0.66      5.37 o 
   6   1  11        1.50        0.84      8.80 o 
  -8   2  11        1.11       -0.01      6.86 o 
  -7   2  11      631.19      660.51     24.50 o 
  -6   2  11      336.13      360.20     16.79 o 
  -5   2  11       68.65       52.76      6.20 o 
  -4   2  11     1192.73     1204.48     20.69 o 
  -3   2  11       37.49       24.16      4.10 o 
  -2   2  11      647.10      611.97     13.09 o 
  -1   2  11      573.67      554.78     20.89 o 
   0   2  11       80.22       58.42      7.12 o 
   1   2  11       79.07       64.19      7.69 o 
   2   2  11      222.03      208.13     12.18 o 
   3   2  11       25.94       16.34      5.55 o 
   4   2  11       53.96       57.71      8.63 o 
   5   2  11       25.08       14.14     10.37 o 
  -8   3  11      154.49      167.85     23.56 o 
  -7   3  11      141.61      154.95     12.55 o 
  -6   3  11       17.63       21.80      6.10 o 
  -5   3  11      223.65      225.00     10.10 o 
  -4   3  11       50.25       53.59      5.71 o 
  -3   3  11      298.74      294.66     10.11 o 
  -2   3  11      243.92      218.24      8.57 o 
  -1   3  11      131.87      127.70     11.41 o 
   0   3  11      223.67      219.48     12.10 o 
   1   3  11      271.23      246.56     12.94 o 
   2   3  11       32.54       30.95      6.36 o 
   3   3  11        7.26        1.93      4.48 o 
   4   3  11      125.37      121.07     12.04 o 
   5   3  11       66.00       47.43     14.55 o 
  -8   4  11       24.26       26.49     12.77 o 
  -7   4  11      129.60      136.02     19.69 o 
  -6   4  11        0.40       -2.07      3.91 o 
  -5   4  11       57.74       56.33      6.33 o 
  -4   4  11       11.41        7.53      3.66 o 
  -3   4  11      469.32      464.35     12.86 o 
  -2   4  11      315.37      322.33     10.79 o 
  -1   4  11      249.51      207.87     11.89 o 
   0   4  11        1.09       -1.15      3.57 o 
   1   4  11       64.29       33.01      6.35 o 
   2   4  11      137.61      125.51     10.55 o 
   3   4  11       67.41       54.83      8.81 o 
   4   4  11      100.79      106.39     17.70 o 
  -8   5  11       92.03       98.85     18.74 o 
  -7   5  11       32.01       24.50     11.94 o 
  -6   5  11       57.75       49.97      9.10 o 
  -5   5  11      261.36      274.58     15.21 o 
  -4   5  11       62.56       47.99      5.91 o 
  -3   5  11      186.45      188.04     15.40 o 
  -2   5  11       88.35       87.70      6.74 o 
  -1   5  11       13.17       10.74      5.06 o 
   0   5  11        0.48        2.44      4.16 o 
   1   5  11      193.97      185.46     12.64 o 
   2   5  11       67.05       64.20      9.17 o 
   3   5  11       64.48       54.10      9.21 o 
   4   5  11       35.88       35.71     13.19 o 
  -8   6  11        1.71        5.55     10.68 o 
  -7   6  11      352.13      414.45     20.73 o 
  -6   6  11       44.87       22.14      7.51 o 
  -5   6  11      854.68      841.80     26.16 o 
  -4   6  11       68.79       59.71      8.52 o 
  -3   6  11      299.76      301.75     15.32 o 
  -2   6  11      288.97      283.69     10.98 o 
  -1   6  11       10.23        4.97      4.62 o 
   0   6  11       23.97       16.23      5.73 o 
   1   6  11      113.52      117.52     11.77 o 
   2   6  11       94.01       91.90     11.48 o 
   3   6  11        5.63        6.70      9.63 o 
  -8   7  11        3.04        1.99     11.10 o 
  -7   7  11      179.39      179.41     15.77 o 
  -6   7  11        3.23        3.92      6.26 o 
  -5   7  11      216.06      223.56     14.94 o 
  -4   7  11      115.47      130.21     12.12 o 
  -3   7  11      163.81      151.82     12.40 o 
  -2   7  11       28.33       16.54      9.63 o 
  -1   7  11       44.50       40.70      7.59 o 
   0   7  11      404.40      432.56     18.81 o 
   1   7  11      141.24      141.14     13.48 o 
   2   7  11      254.20      307.11     17.92 o 
  -7   8  11       43.31       49.91     10.92 o 
  -6   8  11        5.90       -2.82      6.51 o 
  -5   8  11      240.31      237.53     16.15 o 
  -4   8  11      177.18      185.69     21.31 o 
  -3   8  11       18.13       17.14      7.15 o 
  -2   8  11       72.80       52.04     13.40 o 
  -1   8  11       41.16       30.89     11.94 o 
   0   8  11      414.09      450.46     30.68 o 
   1   8  11      112.20      111.10     19.16 o 
  -7   9  11       54.66       60.65     12.14 o 
  -6   9  11        0.77       -4.55      6.46 o 
  -5   9  11      240.83      229.57     16.77 o 
  -4   9  11      130.01      143.85     14.62 o 
  -3   9  11       17.15       14.87     11.52 o 
  -2   9  11       13.32        9.74      9.84 o 
  -1   9  11       29.41       21.88     12.36 o 
   0   9  11        2.66       11.41     10.89 o 
  -6  10  11       15.52       11.71      8.55 o 
  -5  10  11       17.27       10.79      8.72 o 
  -4  10  11       42.20       52.90     10.98 o 
  -3  10  11      144.86      144.92     22.20 o 
  -2  10  11       22.40       27.85     14.03 o 
  -1  10  11       71.66       75.81     18.85 o 
   0 -11  12      105.65      133.61     20.94 o 
   1 -11  12       24.60       16.33     10.58 o 
   2 -11  12       28.57       27.85     12.88 o 
   3 -11  12        1.93        8.17     10.26 o 
   4 -11  12       49.49       57.28     16.23 o 
  -1 -10  12      338.16      400.20     30.99 o 
   0 -10  12      409.52      500.72     32.98 o 
   1 -10  12        4.66        4.02      6.75 o 
   2 -10  12      173.28      200.73     21.05 o 
   3 -10  12        7.33        9.53      9.21 o 
   4 -10  12      169.17      185.86     23.77 o 
   5 -10  12       11.17        4.92     10.47 o 
  -3  -9  12        7.94        3.21      7.98 o 
  -2  -9  12       36.25       28.85      8.51 o 
  -1  -9  12        2.72        0.95      5.76 o 
   0  -9  12        9.05        8.38      5.66 o 
   1  -9  12       23.57       19.16      6.80 o 
   2  -9  12      446.71      508.89     30.99 o 
   3  -9  12       63.49       49.00     12.36 o 
   4  -9  12        4.64       -0.84      7.43 o 
   5  -9  12        1.50        2.51     10.79 o 
  -4  -8  12       22.41       15.74      8.37 o 
  -3  -8  12       86.93       93.89     12.68 o 
  -2  -8  12      219.94      249.13     16.28 o 
  -1  -8  12       93.15      104.70     11.69 o 
   0  -8  12      214.07      212.60     10.78 o 
   1  -8  12        2.37       -1.31      3.35 o 
   2  -8  12      152.77      165.34     18.43 o 
   3  -8  12       58.84       61.99     13.93 o 
   4  -8  12      406.21      461.25     31.20 o 
   5  -8  12       81.55       67.64     15.50 o 
   6  -8  12      240.35      220.20     24.82 o 
  -4  -7  12        3.99        1.75      6.31 o 
  -3  -7  12        0.68       -4.27      5.16 o 
  -2  -7  12       51.51       51.05      8.51 o 
  -1  -7  12       56.67       50.83      8.12 o 
   0  -7  12      188.61      196.26      9.99 o 
   1  -7  12      137.09      138.45      8.38 o 
   2  -7  12      210.08      217.03     13.33 o 
   3  -7  12       80.26       60.85      8.80 o 
   4  -7  12      105.02       87.33     15.60 o 
   5  -7  12        1.03        3.14      8.17 o 
   6  -7  12       50.22       47.12     15.18 o 
  -5  -6  12       64.28       56.43     11.29 o 
  -4  -6  12       20.85       23.09      7.35 o 
  -3  -6  12      174.61      184.99     13.55 o 
  -2  -6  12      358.95      385.29     17.65 o 
  -1  -6  12      152.24      158.67      8.76 o 
   0  -6  12       50.62       36.59      5.14 o 
   1  -6  12       21.25       21.32      5.66 o 
   2  -6  12      593.83      563.08     21.62 o 
   3  -6  12      107.17      121.04     10.53 o 
   4  -6  12      190.87      213.07     13.62 o 
   5  -6  12       50.84       58.64      9.25 o 
  -6  -5  12       14.95       11.01      7.59 o 
  -5  -5  12        5.41        4.90      6.54 o 
  -4  -5  12       50.40       36.18      8.07 o 
  -3  -5  12      296.90      299.80     15.99 o 
  -2  -5  12      225.62      214.97     12.70 o 
  -1  -5  12      296.63      306.52     11.23 o 
   0  -5  12      203.54      177.65      8.40 o 
   1  -5  12       17.48       20.01      6.33 o 
   2  -5  12       23.75       13.47      5.10 o 
   3  -5  12        2.51        2.18      4.07 o 
   4  -5  12        2.21        0.66      4.72 o 
   5  -5  12        4.16        2.76      5.20 o 
   6  -5  12       37.01       35.29      8.71 o 
  -6  -4  12        8.79        8.95      7.07 o 
  -5  -4  12        6.52       -4.02      5.31 o 
  -4  -4  12      446.44      446.98     19.61 o 
  -3  -4  12      521.22      490.58     32.77 o 
  -2  -4  12      315.29      287.63     10.50 o 
  -1  -4  12      156.17      150.78      7.76 o 
   0  -4  12      497.96      518.50     16.01 o 
   1  -4  12     1617.35     1741.53     32.98 o 
   2  -4  12     1427.10     1561.00     31.97 o 
   3  -4  12       91.64       95.08      9.88 o 
   4  -4  12        7.45        5.93      4.90 o 
   5  -4  12       56.65       53.54      8.76 o 
   6  -4  12       18.04       12.61      7.11 o 
  -7  -3  12        0.35       -2.53      8.90 o 
  -6  -3  12       25.14       10.59      7.07 o 
  -5  -3  12       82.60       70.27      9.65 o 
  -4  -3  12      254.04      258.27     14.69 o 
  -3  -3  12       12.09       17.49      5.50 o 
  -2  -3  12      140.89      147.47      9.69 o 
  -1  -3  12       50.08       48.70      4.97 o 
   0  -3  12      602.87      683.13     19.92 o 
   1  -3  12       77.52       80.90      9.42 o 
   2  -3  12      426.73      413.19     16.44 o 
   3  -3  12      159.24      136.93     10.33 o 
   4  -3  12      159.68      160.06     11.92 o 
   5  -3  12       23.12       23.76      7.03 o 
   6  -3  12      145.88      142.35     13.62 o 
  -7  -2  12      117.79      100.62     13.23 o 
  -6  -2  12      185.10      181.33     19.16 o 
  -5  -2  12       91.06       81.79     10.00 o 
  -4  -2  12      217.00      205.93     12.77 o 
  -3  -2  12        3.96        1.83      2.96 o 
  -2  -2  12       72.58       67.54      5.58 o 
  -1  -2  12       71.20       58.43      4.80 o 
   0  -2  12     1101.09     1092.80     24.37 o 
   1  -2  12      375.39      366.61     17.96 o 
   2  -2  12       15.98        9.32      4.52 o 
   3  -2  12      844.04      842.13     24.87 o 
   4  -2  12       51.23       51.15      8.13 o 
   5  -2  12       43.65       40.68      8.11 o 
   6  -2  12        2.43        4.08      6.20 o 
  -7  -1  12       42.37       36.74      9.20 o 
  -6  -1  12       55.68       48.83      8.81 o 
  -5  -1  12      237.41      222.97     13.59 o 
  -4  -1  12       45.73       36.66      6.64 o 
  -3  -1  12      209.35      215.92      8.86 o 
  -2  -1  12      324.50      321.49     10.01 o 
  -1  -1  12     1011.83     1034.01     23.68 o 
   0  -1  12      142.17      122.65     10.79 o 
   1  -1  12     1273.04     1241.59     27.17 o 
   2  -1  12      166.90      154.19     10.33 o 
   3  -1  12      143.92      135.17     10.36 o 
   4  -1  12      151.25      162.27     12.06 o 
   5  -1  12       38.55       24.55      6.96 o 
   6  -1  12       78.61       73.18     11.44 o 
  -8   0  12       71.46       67.70     12.32 o 
  -7   0  12        1.10       -1.76      5.98 o 
  -6   0  12       20.30       17.88      6.47 o 
  -5   0  12      582.73      583.01     20.62 o 
  -4   0  12      671.75      689.48     15.97 o 
  -3   0  12      386.80      407.20     11.69 o 
  -2   0  12        9.90        5.10      2.69 o 
  -1   0  12       16.47       11.28      4.14 o 
   0   0  12       55.86       55.16      6.96 o 
   1   0  12      157.46      135.62      9.32 o 
   2   0  12       13.71        8.41      4.36 o 
   3   0  12       42.42       35.98      6.62 o 
   4   0  12      108.83       97.16     10.69 o 
   5   0  12       33.40       19.42      6.92 o 
   6   0  12      143.12      147.64     21.67 o 
  -8   1  12        0.68       -2.68      7.14 o 
  -7   1  12       80.59       78.23     10.87 o 
  -6   1  12       94.51       87.28     10.57 o 
  -5   1  12       16.33        8.42      5.18 o 
  -4   1  12      121.87      117.03      7.31 o 
  -3   1  12      143.56      143.62      9.67 o 
  -2   1  12      622.99      626.50     19.54 o 
  -1   1  12      535.14      563.64     18.21 o 
   0   1  12      704.91      728.52     20.81 o 
   1   1  12      406.82      399.16     15.99 o 
   2   1  12      121.11      116.99      9.40 o 
   3   1  12       28.71       24.53      6.03 o 
   4   1  12       40.98       36.48      7.72 o 
   5   1  12       14.18       12.78     10.52 o 
  -8   2  12        9.08        8.74      7.46 o 
  -7   2  12      124.48       87.58     16.49 o 
  -6   2  12      197.33      183.71     12.83 o 
  -5   2  12      156.56      158.54      8.88 o 
  -4   2  12       80.44       66.12      5.47 o 
  -3   2  12      292.96      269.16      9.89 o 
  -2   2  12      218.56      194.06     11.12 o 
  -1   2  12      127.83      123.06      9.32 o 
   0   2  12        3.56        4.32      3.89 o 
   1   2  12       16.78        9.12      4.72 o 
   2   2  12      255.63      253.57     17.07 o 
   3   2  12       88.24       67.85     12.77 o 
   4   2  12       69.56       51.71      8.83 o 
   5   2  12        1.53       -1.26      8.27 o 
  -8   3  12       45.87       54.97     15.92 o 
  -7   3  12      367.49      400.31     19.07 o 
  -6   3  12      122.26      124.67     10.95 o 
  -5   3  12        0.55        3.39      3.54 o 
  -4   3  12      244.80      258.32     10.65 o 
  -3   3  12       18.83       14.70      3.79 o 
  -2   3  12     1020.27     1024.30     25.15 o 
  -1   3  12      174.03      160.86     10.63 o 
   0   3  12       17.00       19.65      5.49 o 
   1   3  12      305.24      248.38     13.68 o 
   2   3  12       56.28       45.29      7.66 o 
   3   3  12      110.95       92.01     10.47 o 
   4   3  12       61.72       50.66      9.38 o 
   5   3  12      235.70      254.13     25.86 o 
  -8   4  12       15.88       22.20     14.24 o 
  -7   4  12      337.32      385.12     28.90 o 
  -6   4  12       50.33       48.25      6.44 o 
  -5   4  12        1.46       -0.42      3.71 o 
  -4   4  12      131.26      124.59      7.99 o 
  -3   4  12      538.49      568.44     16.97 o 
  -2   4  12       74.34       69.86      8.14 o 
  -1   4  12      177.75      137.57     10.25 o 
   0   4  12      538.80      527.70     29.06 o 
   1   4  12      370.16      321.86     15.88 o 
   2   4  12      203.39      194.57     13.24 o 
   3   4  12        1.44       -3.32      4.44 o 
   4   4  12       64.63       59.37     15.81 o 
  -8   5  12       24.61       21.99     13.51 o 
  -7   5  12        0.74       -3.46      8.59 o 
  -6   5  12        3.18        3.54      5.81 o 
  -5   5  12       45.80       43.05      8.53 o 
  -4   5  12      351.91      372.82     13.08 o 
  -3   5  12      408.84      432.47     16.59 o 
  -2   5  12      320.10      329.25     15.39 o 
  -1   5  12       52.59       47.47      7.41 o 
   0   5  12        2.32       -0.14      4.33 o 
   1   5  12       27.99       23.82      6.48 o 
   2   5  12       92.87       82.19     10.51 o 
   3   5  12       67.89       63.44     11.20 o 
  -8   6  12        3.42       -2.93     11.10 o 
  -7   6  12       45.81       30.87      8.99 o 
  -6   6  12       36.16       44.30      9.07 o 
  -5   6  12      306.73      305.49     17.18 o 
  -4   6  12      137.74      135.42     11.92 o 
  -3   6  12      130.92      136.12     17.80 o 
  -2   6  12      100.17      115.01     10.15 o 
  -1   6  12      107.34       97.88     10.56 o 
   0   6  12      145.26      151.00     12.39 o 
   1   6  12       26.34       21.65      6.74 o 
   2   6  12      105.32      104.71     12.29 o 
   3   6  12        0.24       13.09     10.99 o 
  -7   7  12      235.17      249.27     17.73 o 
  -6   7  12       96.64      120.85     13.47 o 
  -5   7  12       15.87       28.30      7.65 o 
  -4   7  12       73.38       76.10     10.80 o 
  -3   7  12       29.33       28.17     10.26 o 
  -2   7  12       16.28       28.06     11.31 o 
  -1   7  12       11.79       11.52      8.80 o 
   0   7  12      119.30      132.51     12.31 o 
   1   7  12       81.61       82.55     11.19 o 
   2   7  12        2.68       -1.02      6.29 o 
  -7   8  12       34.93       35.26     10.07 o 
  -6   8  12       73.32       79.35     11.88 o 
  -5   8  12       36.56       36.38      9.29 o 
  -4   8  12      353.13      367.43     29.00 o 
  -3   8  12        0.89       -2.51      9.01 o 
  -2   8  12       70.42       69.63     16.23 o 
  -1   8  12       44.28       34.55     12.88 o 
   0   8  12       47.43       36.23     13.30 o 
   1   8  12       35.27       28.59     12.98 o 
  -6   9  12       42.06       42.88     10.50 o 
  -5   9  12       74.62       95.53     13.47 o 
  -4   9  12      114.26      112.67     20.10 o 
  -3   9  12        9.44       10.89     10.47 o 
  -2   9  12        0.45        5.24     10.99 o 
  -1   9  12        0.62       -1.78      9.84 o 
   0   9  12       25.50       34.76     15.39 o 
  -5  10  12       63.39       54.87     16.86 o 
  -4  10  12       12.57       15.29     12.46 o 
  -3  10  12       15.54       20.00     12.88 o 
  -2  10  12       79.02       80.42     19.27 o 
   2 -11  13       10.10        2.83     10.05 o 
  -1 -10  13      117.76      118.32     19.79 o 
   0 -10  13       16.52       20.42     11.52 o 
   1 -10  13       29.38       25.34     11.10 o 
   2 -10  13        0.36        7.75      9.42 o 
   3 -10  13        3.03        2.83      9.53 o 
   4 -10  13       86.67      107.43     19.89 o 
  -2  -9  13       58.33       63.49     10.84 o 
  -1  -9  13        4.02        1.25      6.12 o 
   0  -9  13      191.54      187.97     13.72 o 
   1  -9  13       54.97       53.02      9.11 o 
   2  -9  13      133.17      154.87     18.32 o 
   3  -9  13       64.07       72.88     15.71 o 
   4  -9  13        0.42       -5.13      7.96 o 
   5  -9  13        5.77        6.91      9.84 o 
  -3  -8  13       62.30       71.89     11.82 o 
  -2  -8  13      234.01      248.63     16.32 o 
  -1  -8  13       30.41       31.63      7.86 o 
   0  -8  13       51.13       54.14      7.01 o 
   1  -8  13      105.17      113.12     11.44 o 
   2  -8  13      235.03      267.88     15.50 o 
   3  -8  13      286.74      360.62     27.22 o 
   4  -8  13       85.24       89.11     16.33 o 
   5  -8  13      170.12      205.96     23.46 o 
  -4  -7  13       10.54        7.12      7.56 o 
  -3  -7  13        0.87       -1.78      5.51 o 
  -2  -7  13      214.58      229.65     15.07 o 
  -1  -7  13       26.21       29.01      7.00 o 
   0  -7  13      337.16      347.94     13.03 o 
   1  -7  13      254.85      263.76     14.73 o 
   2  -7  13      134.54      138.32     11.41 o 
   3  -7  13       60.36       30.04      6.99 o 
   4  -7  13        8.89        8.27      9.01 o 
   5  -7  13      232.21      225.34     23.46 o 
   6  -7  13       48.66       44.82     14.97 o 
  -5  -6  13       50.23       44.61     10.14 o 
  -4  -6  13       11.64        6.06      6.71 o 
  -3  -6  13       22.75       23.16      7.18 o 
  -2  -6  13      187.36      193.88     13.11 o 
  -1  -6  13      238.79      216.95     10.38 o 
   0  -6  13      205.93      196.79     12.31 o 
   1  -6  13      338.18      292.83     14.99 o 
   2  -6  13        6.10        7.88      4.67 o 
   3  -6  13       87.17       77.70      9.59 o 
   4  -6  13      219.73      230.58     14.52 o 
   5  -6  13       48.33       47.46      8.94 o 
   6  -6  13       76.70       60.52     15.71 o 
  -5  -5  13       55.69       49.63      9.81 o 
  -4  -5  13      123.18      118.26     12.62 o 
  -3  -5  13      168.54      163.84     12.18 o 
  -2  -5  13      216.71      216.46     12.88 o 
  -1  -5  13       15.04       15.77      4.08 o 
   0  -5  13        8.16       13.67      4.98 o 
   1  -5  13        0.55       -0.25      3.52 o 
   2  -5  13        1.99        0.00      3.70 o 
   3  -5  13       46.87       51.62      8.07 o 
   4  -5  13      316.56      343.29     17.57 o 
   5  -5  13       45.63       47.00      9.07 o 
   6  -5  13        7.62        7.97      6.96 o 
  -6  -4  13        3.30        6.51      7.68 o 
  -5  -4  13        3.63        5.13      6.14 o 
  -4  -4  13      135.67      127.13     12.29 o 
  -3  -4  13      492.13      469.51     19.05 o 
  -2  -4  13      476.76      454.61     13.53 o 
  -1  -4  13       20.88       13.33      3.74 o 
   0  -4  13       62.10       61.20      7.63 o 
   1  -4  13      373.82      408.64     16.98 o 
   2  -4  13      330.66      348.03     16.25 o 
   3  -4  13        1.51        0.80      3.73 o 
   4  -4  13       30.59       20.38      6.62 o 
   5  -4  13      112.07      130.00     13.21 o 
   6  -4  13       11.34        8.06      7.32 o 
  -6  -3  13      245.55      237.16     16.92 o 
  -5  -3  13       26.67       35.07     17.49 o 
  -4  -3  13      286.28      276.46     15.29 o 
  -3  -3  13       17.06       23.25      5.76 o 
  -2  -3  13        0.63       -1.13      2.82 o 
  -1  -3  13       78.12       75.65      8.03 o 
   0  -3  13      140.70      124.51      9.46 o 
   1  -3  13      647.76      632.04     20.07 o 
   2  -3  13      569.33      610.48     20.88 o 
   3  -3  13      386.36      433.72     20.10 o 
   4  -3  13       62.10       56.64      9.11 o 
   5  -3  13        4.75        6.27      5.47 o 
   6  -3  13       49.44       50.70     10.04 o 
  -7  -2  13       14.80        4.36      7.57 o 
  -6  -2  13       14.80       11.72      6.78 o 
  -5  -2  13        9.52        3.84      5.26 o 
  -4  -2  13      405.12      400.48     17.36 o 
  -3  -2  13        2.48        3.38      3.28 o 
  -2  -2  13       40.01       38.67      4.78 o 
  -1  -2  13        7.10        7.32      3.81 o 
   0  -2  13       29.65       29.71      5.68 o 
   1  -2  13     1346.65     1318.01     29.02 o 
   2  -2  13       54.59       44.62      7.08 o 
   3  -2  13      654.21      669.24     22.90 o 
   4  -2  13      169.83      175.90     13.07 o 
   5  -2  13      112.09      109.69     28.74 o 
   6  -2  13        1.18       -2.53      5.99 o 
  -7  -1  13       38.17       31.95      9.36 o 
  -6  -1  13      186.23      177.57     13.64 o 
  -5  -1  13      111.92      129.76     12.14 o 
  -4  -1  13        2.74        2.03      4.29 o 
  -3  -1  13        3.58        2.20      3.19 o 
  -2  -1  13      249.04      230.37      8.75 o 
  -1  -1  13      415.40      402.29     15.49 o 
   0  -1  13      323.46      295.29     14.05 o 
   1  -1  13     1033.82     1008.62     25.50 o 
   2  -1  13      257.91      248.88     13.39 o 
   3  -1  13        3.67       -0.50      4.10 o 
   4  -1  13       24.08       21.45      6.70 o 
   5  -1  13       12.55       12.52      6.66 o 
   6  -1  13       92.36       86.07     12.34 o 
  -7   0  13        0.29       -6.15      6.21 o 
  -6   0  13        3.53        2.82      5.71 o 
  -5   0  13      221.33      216.22     13.40 o 
  -4   0  13      673.87      716.45     24.63 o 
  -3   0  13       60.81       41.91      5.28 o 
  -2   0  13      100.40       77.40      8.05 o 
  -1   0  13      194.06      179.02     10.62 o 
   0   0  13        0.83       -1.01      3.01 o 
   1   0  13        0.54       -1.99      3.20 o 
   2   0  13      567.72      588.87     21.10 o 
   3   0  13      215.03      192.18     12.77 o 
   4   0  13      147.57      130.27     12.56 o 
   5   0  13       58.85       47.63      9.43 o 
  -8   1  13       22.39       13.75      8.50 o 
  -7   1  13        1.08       -2.44      6.02 o 
  -6   1  13        5.76        6.35      5.76 o 
  -5   1  13       70.83       62.01      8.69 o 
  -4   1  13      302.69      298.29     11.27 o 
  -3   1  13      807.03      839.95     17.09 o 
  -2   1  13      282.44      260.20     12.88 o 
  -1   1  13      209.18      182.93     11.25 o 
   0   1  13      815.26      860.67     23.72 o 
   1   1  13      221.69      232.30     13.12 o 
   2   1  13      203.36      219.41     13.54 o 
   3   1  13        2.73        0.04      4.10 o 
   4   1  13       17.17        9.53      6.00 o 
   5   1  13       66.67       66.25     11.08 o 
  -8   2  13       64.27       42.13     11.26 o 
  -7   2  13       41.94       32.14      8.62 o 
  -6   2  13      569.23      559.62     21.31 o 
  -5   2  13       81.70       80.84      7.41 o 
  -4   2  13       26.96       23.83      4.66 o 
  -3   2  13       33.69       18.70      4.34 o 
  -2   2  13       11.95       12.13      4.63 o 
  -1   2  13      137.03      126.15     11.10 o 
   0   2  13       62.26       57.94      7.84 o 
   1   2  13      402.33      397.26     17.06 o 
   2   2  13      464.78      414.66     18.21 o 
   3   2  13      314.79      294.88     16.29 o 
   4   2  13       11.61        8.85      6.15 o 
   5   2  13        0.25       -0.52      8.80 o 
  -8   3  13      126.88      146.91     21.88 o 
  -7   3  13       29.63       31.48      8.28 o 
  -6   3  13      293.26      295.60     20.99 o 
  -5   3  13       16.98       13.03      4.49 o 
  -4   3  13       38.55       33.66      5.39 o 
  -3   3  13       42.24       24.25      5.91 o 
  -2   3  13       12.37        8.51      4.52 o 
  -1   3  13        0.71       -2.07      3.56 o 
   0   3  13      206.34      186.21     11.85 o 
   1   3  13       76.17       58.13     10.94 o 
   2   3  13       13.42        6.60      4.95 o 
   3   3  13       40.35       38.81      8.14 o 
   4   3  13       42.97       38.91      8.94 o 
  -8   4  13      178.46      169.94     23.66 o 
  -7   4  13      227.01      290.78     26.39 o 
  -6   4  13      243.90      258.66     15.57 o 
  -5   4  13        1.42        1.16      3.94 o 
  -4   4  13      151.54      150.30      8.92 o 
  -3   4  13       64.82       65.60      8.58 o 
  -2   4  13      605.17      595.64     20.60 o 
  -1   4  13      349.88      307.52     15.19 o 
   0   4  13      200.05      186.80     12.70 o 
   1   4  13      157.08      154.16     11.96 o 
   2   4  13       28.11       22.28      6.75 o 
   3   4  13        0.34       -2.17      5.61 o 
   4   4  13       45.04       59.89     14.76 o 
  -8   5  13       81.05       87.75     18.85 o 
  -7   5  13        1.73        2.93     10.26 o 
  -6   5  13       60.08       60.07      9.62 o 
  -5   5  13        5.10        4.29      5.59 o 
  -4   5  13      298.39      291.85     14.79 o 
  -3   5  13      166.78      163.10     11.57 o 
  -2   5  13      248.45      253.19     14.65 o 
  -1   5  13        3.60        3.57      4.96 o 
   0   5  13      106.63      100.63     10.95 o 
   1   5  13        9.29        4.43      5.41 o 
   2   5  13       30.69       27.80      7.70 o 
   3   5  13       22.08       12.77      7.55 o 
  -7   6  13      404.52      433.96     21.95 o 
  -6   6  13        7.64        6.58      6.81 o 
  -5   6  13       53.82       51.15      9.37 o 
  -4   6  13      169.63      177.59     19.89 o 
  -3   6  13       53.83       49.21     13.19 o 
  -2   6  13      123.49      132.93     11.34 o 
  -1   6  13       14.12       12.25      5.73 o 
   0   6  13       72.00       63.10      9.68 o 
   1   6  13       13.67        4.13      5.58 o 
   2   6  13       12.90       10.02      6.54 o 
  -7   7  13       17.69        7.59      7.95 o 
  -6   7  13       18.92       23.77      8.59 o 
  -5   7  13       17.29        6.91     10.26 o 
  -4   7  13        1.26        1.68      8.59 o 
  -3   7  13        3.87       -1.99      7.33 o 
  -2   7  13       40.08       43.25     12.57 o 
  -1   7  13       87.86       82.41     16.96 o 
   0   7  13        6.44        7.66      6.18 o 
   1   7  13        0.43       -3.91      5.88 o 
  -7   8  13        1.65        6.81      8.51 o 
  -6   8  13       91.74       99.17     13.72 o 
  -5   8  13       62.18       53.93     14.45 o 
  -4   8  13       24.89       27.33     12.98 o 
  -3   8  13        0.56       -2.41      8.90 o 
  -2   8  13       27.94       30.58     13.40 o 
  -1   8  13        0.37       -3.25      9.74 o 
   0   8  13      224.28      234.34     24.61 o 
  -6   9  13        0.44        0.31     12.04 o 
  -5   9  13       11.49        9.95     12.77 o 
  -4   9  13       94.20       77.59     18.85 o 
  -3   9  13       51.41       47.54     14.66 o 
  -2   9  13      101.27       91.94     19.16 o 
  -1   9  13       16.62       22.93     12.88 o 
   1 -10  14       41.69       50.78     14.97 o 
   2 -10  14        4.40        6.49     11.10 o 
   3 -10  14       15.37       10.26     11.20 o 
  -2  -9  14       85.71       89.52     12.84 o 
  -1  -9  14       68.29       55.71     13.72 o 
   1  -9  14       48.82       68.48     14.35 o 
   2  -9  14       51.06       48.17     13.51 o 
   3  -9  14       31.04       20.31     11.20 o 
   4  -9  14       66.46       64.29     16.75 o 
  -3  -8  14        8.06        7.60      7.95 o 
  -2  -8  14        4.77        1.08      6.59 o 
  -1  -8  14       56.30       56.23     13.40 o 
   0  -8  14       15.62        7.64      5.35 o 
   1  -8  14      223.81      255.42     15.55 o 
   2  -8  14      118.84      135.65     12.18 o 
   3  -8  14      217.05      258.84     24.40 o 
   4  -8  14        0.81        2.51      9.42 o 
   5  -8  14       52.23       42.83     14.87 o 
  -4  -7  14       98.99       93.35     13.26 o 
  -3  -7  14      130.21      163.36     14.03 o 
  -2  -7  14      193.72      237.26     15.98 o 
  -1  -7  14       16.79       19.06      9.63 o 
   0  -7  14        5.12        3.59      5.18 o 
   1  -7  14       24.23       32.38      7.14 o 
   2  -7  14       59.13       56.81      8.81 o 
   3  -7  14      236.30      215.38     14.42 o 
   4  -7  14       71.28       64.08     15.39 o 
   5  -7  14      340.79      403.76     31.20 o 
  -5  -6  14        4.40        7.18      8.18 o 
  -4  -6  14        2.84       -1.80      8.22 o 
  -3  -6  14        2.28       -1.69      5.50 o 
  -2  -6  14       54.97       52.61      9.63 o 
  -1  -6  14        5.68        6.54      5.06 o 
   0  -6  14       64.38       80.63      9.81 o 
   1  -6  14      309.45      304.69     15.88 o 
   2  -6  14        6.82        5.59      5.03 o 
   3  -6  14       19.68       10.26      5.40 o 
   4  -6  14        0.63       -1.02      5.36 o 
   5  -6  14      236.78      260.61     16.80 o 
   6  -6  14       62.83       34.97     14.35 o 
  -5  -5  14       67.65       67.45     11.55 o 
  -4  -5  14      265.21      288.81     17.61 o 
  -3  -5  14        3.38        5.55      5.40 o 
  -2  -5  14        3.13        3.35      4.89 o 
  -1  -5  14      107.13       99.56      9.99 o 
   0  -5  14      326.73      346.59     16.35 o 
   1  -5  14        2.64        2.24      4.20 o 
   2  -5  14        7.16        4.61      4.52 o 
   3  -5  14      297.69      312.35     16.95 o 
   4  -5  14      196.51      196.14     14.28 o 
   5  -5  14       67.55       65.32     10.53 o 
   6  -5  14      107.46       89.61     13.87 o 
  -6  -4  14       14.63       12.14      8.01 o 
  -5  -4  14       14.98       10.19      6.70 o 
  -4  -4  14        8.52        3.03      5.63 o 
  -3  -4  14      324.83      270.79     14.67 o 
  -2  -4  14      383.41      400.63     16.70 o 
  -1  -4  14      102.62      104.28      9.50 o 
   0  -4  14      119.53      116.83      9.60 o 
   1  -4  14        9.90       12.18      5.20 o 
   2  -4  14       20.15       17.26      5.90 o 
   3  -4  14        7.52        6.47      4.99 o 
   4  -4  14       26.56       24.06      7.75 o 
   5  -4  14        9.27        5.00      6.14 o 
   6  -4  14        8.65        2.80      6.77 o 
  -6  -3  14       51.08       59.88     10.80 o 
  -5  -3  14       25.48       16.74      7.03 o 
  -4  -3  14       10.40       11.42      6.60 o 
  -3  -3  14       95.06       83.52      9.45 o 
  -2  -3  14       59.37       42.05      6.59 o 
  -1  -3  14      104.02       88.47      9.15 o 
   0  -3  14       18.86       14.83      4.96 o 
   1  -3  14      470.67      483.29     18.61 o 
   2  -3  14     1082.63     1110.69     30.16 o 
   3  -3  14      696.99      739.45     25.06 o 
   4  -3  14       29.13       28.86      7.10 o 
   5  -3  14       33.51       36.25      8.77 o 
   6  -3  14       18.30        9.98      8.29 o 
  -7  -2  14        0.43        3.54      7.39 o 
  -6  -2  14       13.93       15.88      7.26 o 
  -5  -2  14       87.34      101.02     11.44 o 
  -4  -2  14      111.73      103.75     10.39 o 
  -3  -2  14        5.41        4.98      3.40 o 
  -2  -2  14       46.39       22.03      5.26 o 
  -1  -2  14      106.83       80.03      8.48 o 
   0  -2  14      160.45      135.86      9.90 o 
   1  -2  14      778.46      768.51     39.16 o 
   2  -2  14       12.51       15.77      5.59 o 
   3  -2  14      284.19      279.19     15.73 o 
   4  -2  14      189.69      171.23     13.53 o 
   5  -2  14       55.50       48.96      9.88 o 
  -7  -1  14        2.68       -0.72      7.40 o 
  -6  -1  14       99.64       97.73     11.88 o 
  -5  -1  14       42.26       28.87      7.44 o 
  -4  -1  14       29.57       17.75      5.87 o 
  -3  -1  14      298.35      288.03     10.84 o 
  -2  -1  14      126.37      120.61      9.66 o 
  -1  -1  14     2429.03     2450.18     39.69 o 
   0  -1  14      125.52      104.77      8.96 o 
   1  -1  14       36.18       25.88      6.11 o 
   2  -1  14        7.83        5.59      4.49 o 
   3  -1  14        0.61       -0.01      4.67 o 
   4  -1  14        5.46        1.78      5.33 o 
   5  -1  14       26.29       21.79      7.99 o 
  -7   0  14        2.22        0.61      7.12 o 
  -6   0  14      157.90      153.64     13.33 o 
  -5   0  14       15.31        3.95      5.41 o 
  -4   0  14      154.78      158.64      8.75 o 
  -3   0  14      567.71      612.87     20.08 o 
  -2   0  14      707.98      709.78     21.29 o 
  -1   0  14       51.54       45.71      7.18 o 
   0   0  14      188.49      177.04     14.66 o 
   1   0  14       49.47       45.24      7.50 o 
   2   0  14      197.03      179.83     12.31 o 
   3   0  14      234.07      225.76     14.66 o 
   4   0  14       17.12       11.63      6.07 o 
   5   0  14       89.16       98.33     14.14 o 
  -7   1  14      145.32      154.83     14.92 o 
  -6   1  14       46.82       37.08      7.99 o 
  -5   1  14       43.86       40.46      7.74 o 
  -4   1  14      342.62      342.77     12.39 o 
  -3   1  14      495.11      501.60     18.21 o 
  -2   1  14      356.98      358.92     15.69 o 
  -1   1  14       16.03        7.87      4.42 o 
   0   1  14      168.80      160.73     11.18 o 
   1   1  14      241.67      237.81     14.03 o 
   2   1  14       80.75       82.04      9.84 o 
   3   1  14       10.38        8.78      5.46 o 
   4   1  14        0.31       -0.66      5.28 o 
   5   1  14        6.02        4.06      7.07 o 
  -7   2  14        6.63        8.52      7.51 o 
  -6   2  14       17.28        7.52      6.22 o 
  -5   2  14       19.95       16.70      5.03 o 
  -4   2  14       24.37       21.38      4.90 o 
  -3   2  14      116.76      119.37     10.36 o 
  -2   2  14      325.44      309.13     15.05 o 
  -1   2  14      161.55      170.77     11.74 o 
   0   2  14      225.84      197.87     12.62 o 
   1   2  14      528.83      511.35     20.40 o 
   2   2  14      111.60      116.60     11.52 o 
   3   2  14       16.97       18.38      6.66 o 
   4   2  14       37.54       36.02      9.11 o 
  -8   3  14        9.49       12.46     12.25 o 
  -7   3  14       11.44        5.54      6.86 o 
  -6   3  14       50.39       33.81      8.11 o 
  -5   3  14      229.75      246.80     11.72 o 
  -4   3  14        7.74        0.74      4.57 o 
  -3   3  14      381.98      365.10     16.56 o 
  -2   3  14       59.83       53.77      8.05 o 
  -1   3  14      370.75      327.99     16.03 o 
   0   3  14       90.12      122.26     11.54 o 
   1   3  14        6.31        8.90      5.78 o 
   2   3  14        8.21        4.31      5.28 o 
   3   3  14        3.15        1.12      5.44 o 
   4   3  14       34.36       29.37      8.91 o 
  -7   4  14      135.69      162.40     21.88 o 
  -6   4  14      132.14      157.18     13.36 o 
  -5   4  14        0.79       -0.20      5.06 o 
  -4   4  14      483.03      506.56     19.99 o 
  -3   4  14     1194.25     1354.65     31.84 o 
  -2   4  14        6.80        7.30      4.84 o 
  -1   4  14       10.64        8.37      5.22 o 
   0   4  14       11.50       10.18      5.28 o 
   1   4  14       28.65       29.90      7.51 o 
   2   4  14       15.58        3.39      5.28 o 
   3   4  14        5.46        6.84      6.70 o 
  -7   5  14       51.74       61.26     15.60 o 
  -6   5  14      114.44      140.77     13.62 o 
  -5   5  14        0.35       -0.31      8.27 o 
  -4   5  14        0.41       -1.86      4.69 o 
  -3   5  14        6.62        3.42      5.13 o 
  -2   5  14      403.20      405.06     18.13 o 
  -1   5  14      170.20      161.29     12.22 o 
   0   5  14       91.09       87.76     10.91 o 
   1   5  14       72.90       59.02      9.63 o 
   2   5  14        2.76        1.51      5.67 o 
  -7   6  14       68.60       61.15     15.81 o 
  -6   6  14        0.41        1.47      9.32 o 
  -5   6  14       48.76       58.11     14.97 o 
  -4   6  14      342.24      334.86     26.18 o 
  -3   6  14       10.04        9.74      9.21 o 
  -2   6  14        9.45        8.52      6.10 o 
  -1   6  14       21.55       17.43      7.38 o 
   0   6  14        0.91       -1.09      5.66 o 
   1   6  14        2.60        3.09      6.48 o 
   2   6  14       27.73       30.59      8.48 o 
  -7   7  14        3.29       -1.68     10.99 o 
  -6   7  14       24.08       12.15     10.79 o 
  -5   7  14        3.88       -3.56      9.01 o 
  -4   7  14        4.58        8.48     10.58 o 
  -3   7  14       27.62       22.41     12.15 o 
  -2   7  14       63.38       46.49     13.82 o 
  -1   7  14      113.11      124.40     19.37 o 
   0   7  14      165.04      187.54     14.77 o 
   1   7  14        4.11        6.50      7.46 o 
  -6   8  14       26.51       26.60     13.93 o 
  -5   8  14      104.02      100.10     18.53 o 
  -4   8  14       14.55        1.68     10.58 o 
  -3   8  14       10.19       10.58     11.10 o 
  -2   8  14      109.06      116.02     20.84 o 
  -1   8  14       45.19       59.89     16.44 o 
  -4   9  14      210.14      226.07     26.81 o 
  -3   9  14      222.95      234.86     25.86 o 
   2 -10  15       44.66       32.36     13.93 o 
  -1  -9  15       49.79       68.79     16.02 o 
   1  -9  15      119.63      126.18     19.06 o 
   2  -9  15       32.83       20.73     11.52 o 
   3  -9  15        0.99       -1.36      9.63 o 
   4  -9  15        0.34       -3.87     10.16 o 
  -3  -8  15        4.49       -0.63      9.63 o 
  -2  -8  15        6.64        9.32      9.53 o 
  -1  -8  15        0.74        0.73      7.43 o 
   0  -8  15       11.60        9.74      9.01 o 
   1  -8  15      121.87      121.46     12.77 o 
   2  -8  15       48.63       42.62     12.67 o 
   3  -8  15        2.11       -0.63      8.48 o 
   4  -8  15       14.36       14.24     10.37 o 
  -3  -7  15       79.91       88.38     16.96 o 
  -2  -7  15       26.11       40.31     12.36 o 
  -1  -7  15       16.07       21.67     10.16 o 
   0  -7  15        9.76       11.32      7.07 o 
   1  -7  15      269.31      248.70     15.39 o 
   2  -7  15      103.74       90.47     10.65 o 
   3  -7  15      168.49      191.80     14.39 o 
   4  -7  15      146.81      180.73     21.57 o 
   5  -7  15       86.23      104.81     20.10 o 
  -4  -6  15       10.84       11.20      7.64 o 
  -3  -6  15        0.67        1.88      8.06 o 
  -2  -6  15        7.49        2.09      6.49 o 
  -1  -6  15      619.38      713.93     25.50 o 
   0  -6  15      198.77      199.22     13.65 o 
   1  -6  15      155.90      175.97     13.10 o 
   2  -6  15       11.77        7.94      5.51 o 
   3  -6  15       14.78       14.35      6.41 o 
   4  -6  15        2.50        7.24      6.18 o 
   5  -6  15      138.96      156.91     14.48 o 
  -5  -5  15        5.92        2.32      6.99 o 
  -4  -5  15       38.12       34.59      8.51 o 
  -3  -5  15       81.45       78.32     14.87 o 
  -2  -5  15       73.15       76.65     14.03 o 
  -1  -5  15      135.74      131.76     11.20 o 
   0  -5  15      232.56      240.90     14.44 o 
   1  -5  15       74.84       73.76      9.44 o 
   2  -5  15      183.57      172.96     12.92 o 
   3  -5  15       37.54       33.72      7.94 o 
   4  -5  15       23.25       19.22      6.90 o 
   5  -5  15       78.30       88.30     12.27 o 
  -5  -4  15       39.51       34.50      9.17 o 
  -4  -4  15       51.04       58.59      9.98 o 
  -3  -4  15       48.37       32.67     10.68 o 
  -2  -4  15      179.56      174.78     12.03 o 
  -1  -4  15      260.34      250.76     14.01 o 
   0  -4  15       81.65       74.83      9.07 o 
   1  -4  15       59.23       51.92      8.29 o 
   2  -4  15       16.99        6.27      5.02 o 
   3  -4  15        2.43        2.12      4.75 o 
   4  -4  15      224.26      214.56     15.06 o 
   5  -4  15      333.50      396.24     21.53 o 
  -6  -3  15        3.61        4.87      7.25 o 
  -5  -3  15        0.35        0.33      5.79 o 
  -4  -3  15       11.73        6.90      5.51 o 
  -3  -3  15      108.29       97.90     16.02 o 
  -2  -3  15      621.42      611.19     20.90 o 
  -1  -3  15      268.87      241.61     13.62 o 
   0  -3  15        2.69       -1.68      3.87 o 
   1  -3  15       23.74       18.63      5.80 o 
   2  -3  15      462.41      508.94     20.80 o 
   3  -3  15     1014.37     1158.93     72.83 o 
   4  -3  15       23.88       21.25      7.59 o 
   5  -3  15        5.95        1.09      6.50 o 
  -6  -2  15       77.27       83.89     12.25 o 
  -5  -2  15       76.98       72.38     10.49 o 
  -4  -2  15        4.39        2.51      6.60 o 
  -3  -2  15        7.94        8.35      4.85 o 
  -2  -2  15      122.75      140.69     10.54 o 
  -1  -2  15     1135.30     1119.69     27.63 o 
   0  -2  15      116.06      114.92     12.36 o 
   1  -2  15        2.04        5.18      4.44 o 
   2  -2  15      206.99      212.32     13.85 o 
   3  -2  15      244.90      254.97     15.97 o 
   4  -2  15      177.93      182.71     14.32 o 
   5  -2  15        5.42        5.75      6.77 o 
  -7  -1  15        9.93        5.73      8.05 o 
  -6  -1  15       14.65        6.66      6.46 o 
  -5  -1  15       28.26       18.07      6.86 o 
  -4  -1  15      214.76      199.79     19.37 o 
  -3  -1  15     2100.79     2251.84     71.20 o 
  -2  -1  15        0.50       -2.63      3.75 o 
  -1  -1  15      338.69      306.28     16.28 o 
   0  -1  15       95.95       89.43     20.99 o 
   1  -1  15      121.31      115.22     11.14 o 
   2  -1  15        0.49       -0.66      4.19 o 
   3  -1  15        1.91        2.45      5.07 o 
   4  -1  15        7.09        0.97      5.69 o 
   5  -1  15        4.56       -0.09      6.86 o 
  -7   0  15       11.33        3.00      7.72 o 
  -6   0  15       29.30       31.15      7.70 o 
  -5   0  15      485.27      515.51     21.00 o 
  -4   0  15       37.90       39.55      7.32 o 
  -3   0  15        1.06        1.43      3.89 o 
  -2   0  15      379.22      380.53     16.82 o 
  -1   0  15      570.80      600.86     22.88 o 
   0   0  15        4.29        3.72      4.32 o 
   1   0  15      117.54      111.56     11.07 o 
   2   0  15        0.44       -0.74      4.11 o 
   3   0  15       23.43       28.21      7.60 o 
   4   0  15       65.25       63.21     11.99 o 
  -7   1  15       44.47       39.74      9.41 o 
  -6   1  15       71.40       61.46      9.74 o 
  -5   1  15        0.90       -2.33      4.52 o 
  -4   1  15      298.17      324.04     16.09 o 
  -3   1  15      322.57      315.06     15.43 o 
  -2   1  15        1.01        0.11      4.33 o 
  -1   1  15        6.73        7.11      4.47 o 
   0   1  15        6.53        3.12      4.35 o 
   1   1  15      333.98      337.63     17.02 o 
   2   1  15       83.25       72.16      9.87 o 
   3   1  15       49.71       35.27      8.21 o 
   4   1  15       25.70       18.80      7.55 o 
  -7   2  15        1.80       -6.94      7.43 o 
  -6   2  15       16.79       13.69      7.23 o 
  -5   2  15        1.05       -1.40      4.75 o 
  -4   2  15      179.90      193.58     12.98 o 
  -3   2  15      488.44      490.67     19.53 o 
  -2   2  15      410.86      386.63     16.99 o 
  -1   2  15       48.81       45.14      7.77 o 
   0   2  15       20.79       19.70      6.50 o 
   1   2  15      138.93      137.59     11.62 o 
   2   2  15       65.43       72.14     10.43 o 
   3   2  15       31.60       33.76      8.20 o 
   4   2  15        8.04        6.29      7.04 o 
  -7   3  15        1.01       -3.04      9.84 o 
  -6   3  15       10.01        9.68      6.74 o 
  -5   3  15      208.35      230.44     14.52 o 
  -4   3  15       67.15       78.62      9.98 o 
  -3   3  15       40.17       30.06      7.01 o 
  -2   3  15      376.43      343.20     17.05 o 
  -1   3  15        0.57        0.13      4.33 o 
   0   3  15      394.65      401.58     18.86 o 
   1   3  15       91.73       63.90      9.33 o 
   2   3  15       39.21       25.01      7.44 o 
   3   3  15       14.65        3.98      6.25 o 
  -7   4  15       28.74       25.34     14.14 o 
  -5   4  15      558.91      615.56     22.46 o 
  -4   4  15       28.11       25.07      7.01 o 
  -3   4  15        4.25       -1.63      4.55 o 
  -2   4  15       39.51       26.21      7.11 o 
  -1   4  15        7.90        1.41      4.90 o 
   0   4  15       30.65       31.37      7.65 o 
   1   4  15       13.41        4.35      5.37 o 
   2   4  15       49.36       35.64     11.94 o 
   3   4  15        3.73        6.40      6.39 o 
  -7   5  15      150.01      172.25     21.36 o 
  -6   5  15       73.85      111.83     18.22 o 
  -5   5  15        9.72       14.24     10.26 o 
  -4   5  15        0.44       -4.71      7.43 o 
  -3   5  15      207.49      202.43     14.04 o 
  -2   5  15      286.76      310.91     17.01 o 
  -1   5  15      452.19      446.76     24.87 o 
   0   5  15       38.02       25.59      7.73 o 
   1   5  15       73.32       77.07     13.14 o 
   2   5  15        1.05       -0.99      6.61 o 
  -6   6  15       15.24       12.57     10.79 o 
  -5   6  15       27.44       26.28     12.46 o 
  -4   6  15        1.92        2.09      8.90 o 
  -3   6  15       57.23       63.35     15.50 o 
  -2   6  15        9.96       14.87      9.74 o 
  -1   6  15      337.41      372.10     19.41 o 
   0   6  15       19.05       13.79      7.68 o 
   1   6  15        9.09       10.24      7.61 o 
  -6   7  15       48.21       49.53     16.65 o 
  -5   7  15       29.40       31.62     14.14 o 
  -4   7  15       43.79       54.87     15.29 o 
  -3   7  15       62.13       71.31     16.75 o 
  -2   7  15      217.64      260.10     26.18 o 
  -1   7  15       84.97       83.24     17.59 o 
   0   7  15        0.25       -0.73     10.26 o 
  -5   8  15        9.35        8.80     12.15 o 
  -4   8  15       31.64       32.15     14.76 o 
  -3   8  15       23.02       25.34     13.51 o 
  -2   8  15        2.27       -0.94     10.47 o 
   1  -9  16      204.61      234.13     23.46 o 
   2  -9  16        4.57       -4.50      9.74 o 
   3  -9  16       43.38       49.11     15.18 o 
  -2  -8  16        2.06        3.56     10.37 o 
  -1  -8  16       24.21       33.61     12.77 o 
   0  -8  16        9.15        4.71      8.90 o 
   1  -8  16       45.53       43.56      9.00 o 
   2  -8  16       55.15       48.69     14.03 o 
   3  -8  16      442.34      563.86     36.65 o 
   4  -8  16      103.93      121.88     21.15 o 
  -3  -7  16        5.48        9.74     10.99 o 
  -2  -7  16       41.98       52.15     14.55 o 
  -1  -7  16      221.14      217.59     22.62 o 
   0  -7  16       86.80       73.71     10.35 o 
   1  -7  16       32.03       40.07      9.21 o 
   2  -7  16       27.29       27.38      7.78 o 
   3  -7  16        5.20        7.77      6.51 o 
   4  -7  16      174.57      224.81     24.40 o 
  -4  -6  16       88.26      107.01     19.37 o 
  -3  -6  16      265.04      288.58     25.86 o 
  -2  -6  16       25.26       18.85      9.84 o 
  -1  -6  16       11.96       21.67     10.37 o 
   0  -6  16       25.76       32.69     11.94 o 
   1  -6  16      225.33      245.82     15.62 o 
   2  -6  16      120.95      132.74     13.43 o 
   3  -6  16       62.18       68.34     10.68 o 
   4  -6  16       58.31       70.40     10.97 o 
  -5  -5  16       62.43       46.60     15.60 o 
  -4  -5  16       29.25       21.26     10.89 o 
  -3  -5  16       19.48       20.21      9.95 o 
  -2  -5  16        0.72        3.35      8.17 o 
  -1  -5  16      272.14      269.19     16.44 o 
   0  -5  16       53.07       45.20      8.07 o 
   1  -5  16        0.99       -0.29      4.78 o 
   2  -5  16       61.72       46.31      8.85 o 
   3  -5  16        1.60        1.38      5.38 o 
   4  -5  16      173.61      185.24     16.54 o 
   5  -5  16      146.26      172.97     15.84 o 
  -5  -4  16      104.21       97.28     18.85 o 
  -4  -4  16       27.11       15.92     10.05 o 
  -3  -4  16       47.17       44.82     12.15 o 
  -2  -4  16        1.86       -2.39      4.74 o 
  -1  -4  16      317.43      342.05     16.66 o 
   0  -4  16      118.90      112.92     11.21 o 
   1  -4  16      177.35      168.38     12.59 o 
   2  -4  16       20.21       20.78      6.96 o 
   3  -4  16      270.74      298.98     17.49 o 
   4  -4  16        6.26        8.21      6.74 o 
   5  -4  16       22.11       12.26      8.18 o 
  -6  -3  16       10.89        6.93      7.84 o 
  -5  -3  16        0.31       -4.82      7.75 o 
  -4  -3  16        5.68        1.68      7.12 o 
  -3  -3  16      136.69      121.36     17.70 o 
  -2  -3  16      529.36      529.40     20.32 o 
  -1  -3  16      289.05      260.76     14.76 o 
   0  -3  16       39.08       22.59      6.06 o 
   1  -3  16       13.84       13.03      5.51 o 
   2  -3  16       74.72       76.60     10.29 o 
   3  -3  16      160.38      158.24     13.21 o 
   4  -3  16       38.40       31.54      8.61 o 
   5  -3  16       18.21       20.42      8.06 o 
  -6  -2  16      223.75      237.88     16.68 o 
  -5  -2  16       60.32       66.60     14.87 o 
  -4  -2  16       12.20        9.01      8.17 o 
  -3  -2  16      320.80      304.81     15.39 o 
  -2  -2  16       51.71       58.70      8.08 o 
  -1  -2  16        0.72        0.47      3.84 o 
   0  -2  16       31.75       30.50      6.73 o 
   1  -2  16       29.99       25.84      7.07 o 
   2  -2  16      277.99      298.20     17.01 o 
   3  -2  16      418.09      446.11     21.55 o 
   4  -2  16       54.26       57.89     10.40 o 
  -6  -1  16       20.18       17.80     11.41 o 
  -5  -1  16      738.82      785.64     39.58 o 
  -4  -1  16       64.81       52.46     12.67 o 
  -3  -1  16      142.32      121.83     11.49 o 
  -2  -1  16       14.66        8.38      5.11 o 
  -1  -1  16       27.48       20.69      6.07 o 
   0  -1  16       11.78        5.17      4.82 o 
   1  -1  16      139.42      137.00     11.38 o 
   2  -1  16       24.54       21.53      6.51 o 
   3  -1  16        0.40       -2.51      4.91 o 
   4  -1  16        5.71       -0.16      6.27 o 
  -7   0  16      329.52      298.34     19.03 o 
  -6   0  16        1.72        3.14      8.90 o 
  -5   0  16       72.74       73.51     14.76 o 
  -4   0  16        0.75        1.71      4.76 o 
  -3   0  16      323.24      334.81     18.01 o 
  -2   0  16        9.07        6.61      4.78 o 
  -1   0  16      124.74      123.24     11.05 o 
   0   0  16       16.08       14.78      6.26 o 
   1   0  16       63.03       59.27      8.99 o 
   2   0  16       97.15       94.29     11.06 o 
   3   0  16       20.32       12.48      6.94 o 
   4   0  16       22.94       27.29      8.99 o 
  -7   1  16       12.70       11.62     10.79 o 
  -6   1  16       13.86       10.99     10.05 o 
  -5   1  16       53.71       43.04     12.57 o 
  -4   1  16        0.82        0.30      4.71 o 
  -3   1  16      406.97      424.85     26.07 o 
  -2   1  16        2.22        0.68      4.47 o 
  -1   1  16      215.78      219.03     13.82 o 
   0   1  16      120.76      107.84     11.25 o 
   1   1  16      149.79      137.57     12.35 o 
   2   1  16       88.22       95.16     11.62 o 
   3   1  16      142.56      165.31     13.88 o 
   4   1  16       22.50       19.73      8.51 o 
  -7   2  16       22.53       18.11     11.31 o 
  -6   2  16       16.28       14.45      9.53 o 
  -5   2  16       31.20       28.06      9.95 o 
  -4   2  16       23.17       19.71      6.69 o 
  -3   2  16      301.81      302.03     19.53 o 
  -2   2  16       70.68       76.24      9.77 o 
  -1   2  16       11.32       11.89      5.72 o 
   0   2  16       37.84       32.93      6.98 o 
   1   2  16      319.53      295.94     16.92 o 
   2   2  16       34.29       22.14      7.54 o 
   3   2  16       37.71       34.81      9.14 o 
  -6   3  16        0.39       -3.14      7.85 o 
  -5   3  16      216.24      211.65     14.77 o 
  -4   3  16       36.14       37.10     11.83 o 
  -3   3  16       27.07       14.87      6.41 o 
  -2   3  16        1.19       -0.81      4.70 o 
  -1   3  16      168.36      139.43     12.30 o 
   0   3  16       91.96       90.04     11.03 o 
   1   3  16      136.39      138.66     12.93 o 
   2   3  16       41.33       35.55      8.81 o 
   3   3  16      135.30      131.09     14.85 o 
  -5   4  16        1.12        0.13      5.91 o 
  -4   4  16      157.46      154.89     12.67 o 
  -3   4  16        2.90        3.08      5.18 o 
  -2   4  16      123.87      105.46     11.39 o 
  -1   4  16        8.73        6.61      5.43 o 
   0   4  16      134.50      121.52     12.92 o 
   1   4  16       51.89       44.38      9.02 o 
   2   4  16       11.03        7.23      7.47 o 
  -6   5  16      297.09      391.93     29.74 o 
  -5   5  16      452.05      505.33     32.67 o 
  -4   5  16       18.03       17.17     11.62 o 
  -3   5  16      222.23      218.73     15.01 o 
  -2   5  16      216.78      253.80     16.44 o 
  -1   5  16      134.81      153.19     13.61 o 
   0   5  16       41.61       33.59      8.62 o 
   1   5  16       13.12        8.27      7.31 o 
  -6   6  16        0.86       -0.42     11.73 o 
  -5   6  16       44.37       52.56     15.60 o 
  -4   6  16       21.46       22.51     12.04 o 
  -3   6  16       56.35       59.58     15.71 o 
  -2   6  16      279.22      305.54     27.54 o 
  -1   6  16      413.14      414.85     21.12 o 
   0   6  16       91.21       87.10     12.43 o 
  -5   7  16       26.05       22.30     13.09 o 
  -4   7  16       52.57       57.49     16.86 o 
  -3   7  16       53.27       53.72     16.23 o 
  -2   7  16       26.24       18.64     12.88 o 
  -1   7  16        2.50       11.52     12.25 o 
  -1  -8  17        5.75       -4.71      8.80 o 
   0  -8  17       43.93       49.63     15.50 o 
   1  -8  17      605.92      787.51     33.45 o 
   2  -8  17      215.21      256.64     25.76 o 
   3  -8  17       15.49       13.51     11.52 o 
  -2  -7  17        2.49       -2.51      9.11 o 
  -1  -7  17       14.04       18.95     11.10 o 
   0  -7  17       26.95       27.51      8.74 o 
   1  -7  17        0.91       -0.79      5.98 o 
   2  -7  17        0.43        1.12      6.14 o 
   3  -7  17       42.28       49.08     10.02 o 
  -3  -6  17       26.51       15.60     11.10 o 
  -2  -6  17        0.78       -2.20      7.85 o 
  -1  -6  17      159.59      178.95     20.63 o 
   0  -6  17      248.81      288.98     17.21 o 
   1  -6  17       42.48       41.63     11.47 o 
   2  -6  17       55.73       61.01     10.29 o 
   3  -6  17       70.01       82.88     11.73 o 
   4  -6  17       96.56      108.63     18.69 o 
  -4  -5  17       10.26        6.07     10.89 o 
  -3  -5  17       43.92       38.32     13.30 o 
  -2  -5  17       10.42       19.58     10.89 o 
  -1  -5  17       23.00       32.34      7.86 o 
   0  -5  17      193.92      210.21     14.62 o 
   1  -5  17       35.36       32.06      7.65 o 
   2  -5  17      122.82      141.36     14.18 o 
   3  -5  17        9.22        9.53      6.75 o 
   4  -5  17        0.47        4.00      7.39 o 
  -5  -4  17       82.03       75.18     18.22 o 
  -4  -4  17        0.39       -2.72      7.64 o 
  -3  -4  17       47.10       37.28     12.98 o 
  -2  -4  17       48.58       51.73     13.19 o 
  -1  -4  17      134.95      131.22     11.84 o 
   0  -4  17      188.95      181.86     13.21 o 
   1  -4  17      176.84      184.24     13.99 o 
   2  -4  17       28.50       21.66      7.22 o 
   3  -4  17      178.61      181.61     30.10 o 
   4  -4  17       99.58      102.95     12.76 o 
  -5  -3  17       27.54       21.36     12.25 o 
  -4  -3  17        8.33        1.88      8.48 o 
  -3  -3  17       22.00       16.02      9.32 o 
  -2  -3  17      105.08       94.58     10.96 o 
  -1  -3  17      425.92      466.14     20.34 o 
   0  -3  17       21.28       18.75      6.51 o 
   1  -3  17       24.56       13.91      5.86 o 
   2  -3  17      105.30      103.92     12.14 o 
   3  -3  17      105.63      113.07     23.09 o 
   4  -3  17        5.44        1.31      6.69 o 
  -6  -2  17      128.24      134.34     22.93 o 
  -5  -2  17       87.11       75.60     16.33 o 
  -4  -2  17       43.90       29.42     10.58 o 
  -3  -2  17       32.16       16.02      8.80 o 
  -2  -2  17      117.05      109.98     11.00 o 
  -1  -2  17      272.90      240.92     14.61 o 
   0  -2  17        1.04        1.47      4.55 o 
   1  -2  17       18.87       18.91      6.51 o 
   2  -2  17      111.87      126.56     13.21 o 
   3  -2  17      545.27      642.14     26.36 o 
   4  -2  17      260.03      256.06     18.74 o 
  -6  -1  17        8.73        2.41      9.63 o 
  -5  -1  17      376.74      364.91     29.00 o 
  -4  -1  17       33.95       44.19     12.36 o 
  -3  -1  17      552.50      575.08     30.58 o 
  -2  -1  17      149.10      137.62     11.54 o 
  -1  -1  17        3.56        4.96      4.89 o 
   0  -1  17       28.95       22.73      6.64 o 
   1  -1  17      121.57      121.27     12.34 o 
   2  -1  17       57.53       49.26     10.26 o 
   3  -1  17       16.30       12.83      7.18 o 
   4  -1  17      189.57      194.40     16.07 o 
  -6   0  17       15.29        6.60      9.32 o 
  -5   0  17      218.63      196.65     20.42 o 
  -4   0  17      100.11      111.52     17.28 o 
  -3   0  17      129.52      117.68     11.90 o 
  -2   0  17       27.03       19.39      6.44 o 
  -1   0  17       37.01       25.84      6.86 o 
   0   0  17       70.71       73.47     10.03 o 
   1   0  17       85.49       89.09     10.89 o 
   2   0  17      351.12      393.13     19.90 o 
   3   0  17        0.75        1.94      6.00 o 
  -6   1  17       16.08       11.31      9.74 o 
  -5   1  17       34.27       20.84      9.84 o 
  -4   1  17      123.02      120.48     12.15 o 
  -3   1  17      203.76      204.46     13.95 o 
  -2   1  17      309.42      296.02     16.14 o 
  -1   1  17      194.58      169.06     12.58 o 
   0   1  17      278.60      307.67     17.55 o 
   1   1  17       42.68       47.12     10.89 o 
   2   1  17        0.86        0.11      5.20 o 
   3   1  17       17.06        6.54      7.00 o 
  -6   2  17       14.85        9.84     10.79 o 
  -5   2  17       61.34       49.32     13.19 o 
  -4   2  17        1.29        4.41      5.77 o 
  -3   2  17       71.82       50.52      8.96 o 
  -2   2  17       66.88       70.33      9.99 o 
  -1   2  17      111.81      107.85     11.88 o 
   0   2  17      108.91      100.95     11.77 o 
   1   2  17      115.26      112.77     12.72 o 
   2   2  17       94.44       74.99     11.16 o 
   3   2  17        0.48       -4.69      6.26 o 
  -6   3  17       27.82       17.49     10.89 o 
  -5   3  17       54.58       49.77      9.30 o 
  -4   3  17      210.47      217.52     15.18 o 
  -3   3  17      286.55      289.48     16.96 o 
  -2   3  17       11.64        7.15      5.80 o 
  -1   3  17      131.13      147.58     13.98 o 
   0   3  17        4.88        6.28      6.17 o 
   1   3  17       38.11       29.07      8.59 o 
   2   3  17      146.04      151.12     15.69 o 
  -5   4  17      184.99      205.34     22.62 o 
  -4   4  17       72.11       82.92     11.33 o 
  -3   4  17        0.69        1.16      5.63 o 
  -2   4  17      103.34       77.09     13.66 o 
  -1   4  17        3.49        5.79      5.83 o 
   0   4  17      150.33      157.80     14.40 o 
   1   4  17       38.58       39.60      9.43 o 
  -6   5  17      182.21      251.51     25.13 o 
  -5   5  17      227.23      241.46     24.82 o 
  -4   5  17       59.43       64.40     15.71 o 
  -3   5  17       32.84       42.14      8.95 o 
  -2   5  17       80.89       84.11     11.57 o 
  -1   5  17        0.36       -1.50      6.25 o 
   0   5  17       46.54       60.35     10.90 o 
  -5   6  17       46.89       56.86     16.96 o 
  -4   6  17        7.07       11.52     11.83 o 
  -3   6  17        1.09       -1.78     10.68 o 
  -2   6  17      326.52      401.04     32.98 o 
  -1   6  17      323.20      338.35     19.86 o 
  -4   7  17       43.39       35.39     15.50 o 
  -3   7  17       11.45       12.15     12.98 o 
  -1  -7  18       29.37       30.68     12.46 o 
   0  -7  18        5.67        6.81      6.92 o 
   1  -7  18       58.76       59.21     10.79 o 
   2  -7  18       38.33       40.73      9.77 o 
  -3  -6  18       45.45       43.14     15.29 o 
  -2  -6  18       94.27       95.60     17.49 o 
  -1  -6  18      129.67      172.88     21.57 o 
   0  -6  18       66.60       66.00     10.44 o 
   1  -6  18        3.59       -2.20      6.07 o 
   2  -6  18        0.78        1.12      6.18 o 
   3  -6  18       17.91       16.92      8.18 o 
  -3  -5  18        0.40        3.77      8.17 o 
  -2  -5  18       35.45       36.96     12.57 o 
  -1  -5  18       62.52       69.56     10.44 o 
   0  -5  18      270.86      297.18     17.67 o 
   1  -5  18      131.25      137.93     13.73 o 
   2  -5  18       70.89       67.75     10.82 o 
   3  -5  18        0.51        0.28      6.53 o 
  -4  -4  18       25.36       11.20     10.37 o 
  -3  -4  18       29.45       35.92     12.25 o 
  -2  -4  18      173.38      191.10     21.15 o 
  -1  -4  18        3.62       10.43      6.27 o 
   0  -4  18        9.63        6.99      6.19 o 
   1  -4  18      114.44      135.27     13.84 o 
   2  -4  18      119.95      138.98     14.44 o 
   3  -4  18       86.82       95.31     12.92 o 
  -5  -3  18        7.71        3.04     10.47 o 
  -4  -3  18        1.55       -0.31      9.74 o 
  -3  -3  18       14.81        0.21      7.75 o 
  -2  -3  18      142.25      153.46     13.55 o 
  -1  -3  18       27.55       19.24      7.03 o 
   0  -3  18      408.34      439.43     20.76 o 
   1  -3  18      206.92      209.97     15.62 o 
   2  -3  18       69.34       68.28     10.66 o 
   3  -3  18       26.04       22.63      8.00 o 
  -5  -2  18        4.97       -3.25      9.11 o 
  -4  -2  18       24.07       20.52     11.41 o 
  -3  -2  18      151.96      150.78     18.74 o 
  -2  -2  18       68.97       56.03      8.99 o 
  -1  -2  18      133.33      126.05     12.51 o 
   0  -2  18       16.54       15.58      6.72 o 
   1  -2  18        1.57        3.31      5.25 o 
   2  -2  18      224.69      230.62     16.47 o 
   3  -2  18      214.69      221.31     23.40 o 
  -5  -1  18      582.46      576.95     36.54 o 
  -4  -1  18       85.74       65.76     15.08 o 
  -3  -1  18       93.69      109.93     11.78 o 
  -2  -1  18      126.96      123.09     12.31 o 
  -1  -1  18       36.30       41.54      9.63 o 
   0  -1  18       94.28       88.19     10.87 o 
   1  -1  18       28.67       40.29      8.66 o 
   2  -1  18       45.87       47.17      8.94 o 
   3  -1  18       32.84       27.73      8.58 o 
  -6   0  18       15.11       14.76     11.10 o 
  -5   0  18        0.39        4.50      9.84 o 
  -4   0  18      194.94      202.72     21.99 o 
  -3   0  18      108.96      106.66     11.99 o 
  -2   0  18       44.41       43.33      8.37 o 
  -1   0  18       19.02        7.34      5.75 o 
   0   0  18        1.14       -0.01      4.83 o 
   1   0  18      102.02       94.80     11.66 o 
   2   0  18        3.06        6.15      6.02 o 
   3   0  18       52.78       41.00      9.58 o 
  -6   1  18       37.66       23.87     11.62 o 
  -5   1  18        0.75       -0.94      8.59 o 
  -4   1  18      203.12      189.26     13.82 o 
  -3   1  18       25.57       18.78      9.27 o 
  -2   1  18       67.38       63.33      9.91 o 
  -1   1  18       73.22       89.49     11.25 o 
   0   1  18       59.16       44.70      8.67 o 
   1   1  18        0.32        0.17      5.68 o 
   2   1  18       58.89       70.27     10.80 o 
  -6   2  18       35.33       23.35     12.36 o 
  -5   2  18       54.39       42.72     13.72 o 
  -4   2  18       53.55       46.13      9.29 o 
  -3   2  18       35.75       33.83      9.90 o 
  -2   2  18       95.54       86.14     10.95 o 
  -1   2  18       27.82       22.65      7.48 o 
   0   2  18      249.88      273.99     17.33 o 
   1   2  18        5.38        2.80      6.01 o 
   2   2  18       33.57       26.75      8.80 o 
  -6   3  18       33.57       23.66     12.77 o 
  -5   3  18      144.33      143.17     13.88 o 
  -4   3  18        2.67        6.17      6.39 o 
  -3   3  18        1.50        1.06      5.90 o 
  -2   3  18      114.15      116.45     12.79 o 
  -1   3  18       49.90       48.66      9.10 o 
   0   3  18       45.83       42.75      9.24 o 
   1   3  18        0.29        0.92      6.50 o 
  -5   4  18       30.87       44.92     15.39 o 
  -4   4  18      103.69      111.09     13.36 o 
  -3   4  18       14.90        6.00      6.56 o 
  -2   4  18        7.29        0.09      6.18 o 
  -1   4  18       26.22       16.11      7.55 o 
   0   4  18       25.69       25.73      8.29 o 
  -5   5  18       13.18       25.97     13.72 o 
  -4   5  18       20.42       31.10     14.35 o 
  -3   5  18       25.09       16.54     12.04 o 
  -2   5  18       12.63       14.70      7.44 o 
  -1   5  18        6.03        0.21      7.24 o 
  -4   6  18       20.61       18.53     12.25 o 
  -3   6  18        1.16        2.41     11.94 o 
  -2   6  18       33.51       16.23     12.98 o 
  -2  -6  19        4.38        8.69     10.16 o 
  -1  -6  19       17.95       13.40     10.79 o 
   0  -6  19       21.30       15.61      7.84 o 
   1  -6  19       21.88       16.33      7.77 o 
   2  -6  19        0.85       -0.10      7.13 o 
  -3  -5  19       93.41      105.13     18.64 o 
  -2  -5  19       25.52       26.28     11.62 o 
  -1  -5  19       62.71       67.68     10.85 o 
   0  -5  19       91.79      112.74     13.32 o 
   1  -5  19      109.96      118.44     13.88 o 
   2  -5  19      155.44      202.93     16.54 o 
  -3  -4  19        0.44        0.31      9.53 o 
  -2  -4  19       17.39       13.82     10.79 o 
  -1  -4  19       34.43       24.53      7.73 o 
   0  -4  19      102.80       98.06     12.51 o 
   1  -4  19      376.01      473.06     22.99 o 
   2  -4  19       59.07       77.48     12.67 o 
  -4  -3  19       55.32       49.84     14.45 o 
  -3  -3  19        3.08       -0.42      9.32 o 
  -2  -3  19      192.27      208.46     15.38 o 
  -1  -3  19      200.39      198.01     14.84 o 
   0  -3  19       65.10       62.17     10.15 o 
   1  -3  19        9.76        6.56      6.62 o 
   2  -3  19       72.44       79.46     11.67 o 
   3  -3  19        0.84       -1.11      7.03 o 
  -4  -2  19       18.68       12.15     10.58 o 
  -3  -2  19        1.24        4.71      9.32 o 
  -2  -2  19       89.96       85.99     11.08 o 
  -1  -2  19       55.50       52.38      9.46 o 
   0  -2  19      362.14      421.38     21.80 o 
   1  -2  19        6.74        2.35      6.09 o 
   2  -2  19        5.82        6.21      7.18 o 
  -5  -1  19       22.65       19.79     12.57 o 
  -4  -1  19       39.59       37.80     13.61 o 
  -3  -1  19        0.71        0.49      5.59 o 
  -2  -1  19       25.93       26.22      7.91 o 
  -1  -1  19        0.35        1.32      5.52 o 
   0  -1  19       78.30      100.70     24.61 o 
   1  -1  19        2.30        0.61      5.59 o 
   2  -1  19        0.78       -2.32      6.25 o 
  -5   0  19        4.15        5.24      9.01 o 
  -4   0  19       85.61       80.84     17.38 o 
  -3   0  19      180.74      187.97     14.21 o 
  -2   0  19       78.19       82.66     11.21 o 
  -1   0  19       14.10       14.99      6.69 o 
   0   0  19       91.62       87.60     11.65 o 
   1   0  19       12.00        9.14      6.64 o 
   2   0  19      140.04      150.46     16.39 o 
  -5   1  19        4.64       -1.15     10.26 o 
  -4   1  19        0.37       -0.80      6.20 o 
  -3   1  19        4.07        3.43      5.69 o 
  -2   1  19        1.01        0.14      5.32 o 
  -1   1  19       11.03        9.34      5.84 o 
   0   1  19      191.06      214.63     15.98 o 
   1   1  19       61.66       72.70     11.44 o 
  -5   2  19       43.06       39.16     14.66 o 
  -4   2  19       93.33       92.80     12.25 o 
  -3   2  19       11.19        7.64      6.70 o 
  -2   2  19      117.17      120.22     13.51 o 
  -1   2  19       45.15       36.39      8.69 o 
   0   2  19       54.10       36.68      9.27 o 
   1   2  19       61.12       56.38     10.51 o 
  -5   3  19        9.70        7.09      7.32 o 
  -4   3  19       15.90       15.11      7.62 o 
  -3   3  19       16.25        7.83      6.25 o 
  -2   3  19      191.74      174.83     14.76 o 
  -1   3  19       86.25       92.87     12.48 o 
   0   3  19       22.90       17.52      8.29 o 
  -4   4  19      129.09      136.29     14.40 o 
  -3   4  19        8.13        7.00      7.37 o 
  -2   4  19        4.07        4.18      7.13 o 
  -1   4  19        9.35       10.26      7.35 o 
  -3   5  19      108.50      120.52     21.67 o 
  -1  -5  20       14.21       12.98     11.52 o 
   0  -5  20       93.63      113.81     13.79 o 
   1  -5  20       69.49       85.24     12.62 o 
  -2  -4  20      186.32      198.63     23.77 o 
  -1  -4  20      290.40      345.97     20.10 o 
   0  -4  20       32.43       38.03      9.11 o 
   1  -4  20       72.37       80.56     12.17 o 
  -3  -3  20       94.94      102.09     19.27 o 
  -2  -3  20        7.62        8.50      6.96 o 
  -1  -3  20       37.10       29.42      8.77 o 
   0  -3  20        0.35       -2.12      6.23 o 
   1  -3  20       70.36       71.58     11.51 o 
  -4  -2  20       28.45       33.72     14.24 o 
  -3  -2  20        1.59        0.31      8.90 o 
  -2  -2  20      102.84      110.24     13.06 o 
  -1  -2  20      131.20      158.37     17.91 o 
   0  -2  20      115.33      115.07     13.47 o 
   1  -2  20       44.20       47.16     10.19 o 
  -4  -1  20       52.07       48.59     15.29 o 
  -3  -1  20       20.47        7.69      6.88 o 
  -2  -1  20        7.71        4.46      6.31 o 
  -1  -1  20        9.39        6.23      6.33 o 
   0  -1  20       76.30       72.98     11.33 o 
   1  -1  20       57.11       60.01     11.32 o 
  -4   0  20      113.48      138.22     21.78 o 
  -3   0  20       90.22      106.14     13.03 o 
  -2   0  20       80.47       73.85     12.20 o 
  -1   0  20        9.07       13.47      6.99 o 
   0   0  20      111.89      126.47     13.91 o 
   1   0  20        8.85        7.85      6.91 o 
  -4   1  20        0.26       -0.87      6.39 o 
  -3   1  20        9.04        1.92      6.04 o 
  -2   1  20      239.76      268.39     17.99 o 
  -1   1  20      129.97      170.01     15.88 o 
   0   1  20        0.98        0.60      6.54 o 
  -4   2  20       21.60       18.19      7.77 o 
  -3   2  20       37.26       30.37      8.94 o 
  -2   2  20        5.84        6.72      6.75 o 
  -1   2  20      112.86      128.48     14.98 o 
   0   2  20       68.24       70.95     11.69 o 
  -3   3  20       24.59       18.82      8.43 o 
  -2   3  20       44.22       32.07      9.34 o 
  -1   3  20       79.78       71.36     11.50 o 
  -1  -3  21       54.22       59.21     11.28 o 
   0  -3  21        3.23        9.66      7.65 o 
  -2  -2  21       11.51       10.69      7.84 o 
  -1  -2  21       66.00       59.22     10.77 o 
   0  -2  21       56.59       51.12     10.72 o 
  -3  -1  21       30.91       30.05     12.36 o 
  -2  -1  21        4.67        6.90      7.25 o 
  -1  -1  21      165.07      179.76     15.70 o 
   0  -1  21      204.71      205.39     16.40 o 
  -3   0  21        0.71       -1.11      6.69 o 
  -2   0  21      124.68      142.88     15.40 o 
  -1   0  21      116.92      133.28     14.75 o 
  -2   1  21       51.63       46.25     10.23 o 
                                                 
